# Supplementary material for: Novel Babesia bovis exported proteins that modify properties of infected red blood cells
Source: PLoS Pathog. 2020 Oct 5;16(10):e1008917. doi: 10.1371/journal.ppat.1008917 (PMC7561165; doi:10.1371/journal.ppat.1008917)
Supplement: S1 Table — (XLSX) [file ppat.1008917.s009.xlsx]

## Sheet: 1st replicate-QV
					Quantitative Value (Normalized Total Spectra)	Quantitative Value (Normalized Total Spectra)	Quantitative Value (Normalized Total Spectra)	Quantitative Value (Normalized Total Spectra)
Identified Proteins	Accession Number	Alternate ID	Molecular Weight	Taxonomy	B1	B2	C1	C2
Spherical body protein 3 OS=Babesia bovis GN=BBOV_I004210 PE=4 SV=1	A7AWS4	BBOV_I004210	126 kDa	unknown	4.5173	4.647	0	0
Spherical Body Protein 2 truncated copy 12 (SBP2) OS=Babesia bovis GN=BBOV_II000680 PE=2 SV=1	A7ASW7	BBOV_II000680	44 kDa	unknown	3.6139	2.5347	0	0
Uncharacterized protein OS=Babesia bovis GN=BBOV_IV000840 PE=4 SV=1	A7AV56	BBOV_IV000840	76 kDa	unknown	1.8069	0	4.1477	3.5096
Variant erythrocyte surface antigen-1, beta subunit OS=Babesia bovis GN=BBOV_III002320 PE=4 SV=1	A7AML4	BBOV_III002320	126 kDa	unknown	1.8069	0.84491	0	0
Uncharacterized protein OS=Babesia bovis GN=BBOV_IV010130 PE=4 SV=1	A7AS48	BBOV_IV010130	123 kDa	unknown	1.8069	0	8.2955	3.5096
Variant erythrocyte surface antigen-1, beta subunit OS=Babesia bovis GN=BBOV_II000910 PE=4 SV=1	A7ASZ0	BBOV_II000910	117 kDa	unknown	1.8069	1.2674	0	0
Variant erythrocyte surface antigen-1, beta subunit OS=Babesia bovis GN=BBOV_II004130 PE=4 SV=1	A7ATV7	BBOV_II004130	121 kDa	unknown	1.8069	0.84491	0	0
Variant erythrocyte surface antigen-1, beta subunit OS=Babesia bovis GN=BBOV_I004510 PE=4 SV=1	A7AWV4	BBOV_I004510	117 kDa	unknown	1.8069	1.2674	0	0
Variant erythrocyte surface antigen-1, alpha subunit OS=Babesia bovis GN=BBOV_II002320 PE=4 SV=1	A7ATC7	BBOV_II002320	151 kDa	unknown	0.90347	0.42245	0	0
Variant erythrocyte surface antigen-1, putative OS=Babesia bovis GN=BBOV_I005670 PE=4 SV=1	A7AXI2	BBOV_I005670	146 kDa	unknown	0.90347	0.42245	0	0
Variant erythrocyte surface antigen-1, beta subunit OS=Babesia bovis GN=BBOV_III007700 PE=4 SV=1	A7AP46	BBOV_III007700	129 kDa	unknown	0.90347	0.42245	0	0
Variant erythrocyte surface antigen-1, beta subunit OS=Babesia bovis GN=BBOV_I000040 PE=4 SV=1	A7AX26	BBOV_I000040	123 kDa	unknown	0.90347	1.6898	0	0
Uncharacterized protein OS=Babesia bovis GN=BBOV_IV011740 PE=4 SV=1	A7ASK7	BBOV_IV011740	166 kDa	unknown	0.90347	0	8.2955	0
Variant erythrocyte surface antigen-1, alpha subunit OS=Babesia bovis GN=BBOV_III003100 PE=4 SV=1	A7AMU0	BBOV_III003100	149 kDa	unknown	0.90347	0.42245	0	0
Variant erythrocyte surface antigen-1, alpha subunit OS=Babesia bovis GN=BBOV_III000710 PE=4 SV=1	A7AM54	BBOV_III000710	142 kDa	unknown	0.90347	0.42245	0	0
Variant erythrocyte surface antigen-1, alpha subunit OS=Babesia bovis GN=BBOV_III006070 PE=4 SV=1	A7ANN4	BBOV_III006070	151 kDa	unknown	0.90347	0.42245	0	0
Variant erythrocyte surface antigen-1, putative OS=Babesia bovis GN=BBOV_I005300 PE=4 SV=1	A7AXI5	BBOV_I005300	120 kDa	unknown	0.90347	0.42245	0	0
Variant erythrocyte surface antigen-1, alpha subunit OS=Babesia bovis GN=BBOV_III000100 PE=4 SV=1	A7ALZ5	BBOV_III000100	143 kDa	unknown	0.90347	0.42245	0	0
Variant erythrocyte surface antigen-1, alpha subunit OS=Babesia bovis GN=BBOV_IV001500 PE=4 SV=1	A7AVC1	BBOV_IV001500	148 kDa	unknown	0.90347	0.42245	0	0
Variant erythrocyte surface antigen-1, alpha subunit OS=Babesia bovis GN=BBOV_IV006400 PE=4 SV=1	A7AR30	BBOV_IV006400	145 kDa	unknown	0.90347	0.42245	0	0
Variant erythrocyte surface antigen-1, alpha subunit OS=Babesia bovis GN=BBOV_IV006410 PE=4 SV=1	A7AR31	BBOV_IV006410	145 kDa	unknown	0.90347	0.42245	0	0
Variant erythrocyte surface antigen-1, alpha subunit OS=Babesia bovis GN=BBOV_II000370 PE=4 SV=1	A7AST6	BBOV_II000370	147 kDa	unknown	0.90347	0.42245	0	0
Variant erythrocyte surface antigen-1, beta subunit OS=Babesia bovis GN=BBOV_III000700 PE=4 SV=1	A7AM53	BBOV_III000700	124 kDa	unknown	0.90347	0.84491	0	3.5096
Variant erythrocyte surface antigen-1, beta subunit OS=Babesia bovis GN=BBOV_II000100 PE=4 SV=1	A7ASR0	BBOV_II000100	94 kDa	unknown	0.90347	0.42245	0	0
Variant erythrocyte surface antigen-1, alpha subunit OS=Babesia bovis GN=BBOV_I005180 PE=4 SV=1	A7AX21	BBOV_I005180	145 kDa	unknown	0.90347	0.42245	0	0
Variant erythrocyte surface antigen-1, beta subunit OS=Babesia bovis GN=BBOV_I001410 PE=4 SV=1	A7AVZ7	BBOV_I001410	101 kDa	unknown	0.90347	0.42245	0	0
Variant erythrocyte surface antigen-1, alpha subunit OS=Babesia bovis GN=BBOV_I000050 PE=4 SV=1	A7AX27	BBOV_I000050	147 kDa	unknown	0.90347	0.42245	0	0
Variant erythrocyte surface antigen-1 family protein OS=Babesia bovis GN=BBOV_III003060 PE=4 SV=1	A7AMT6	BBOV_III003060	108 kDa	unknown	0.90347	0.42245	0	0
Variant erythrocyte surface antigen-1, alpha subunit OS=Babesia bovis GN=BBOV_II006780 PE=4 SV=1	A7AUL7	BBOV_II006780	147 kDa	unknown	0.90347	0.42245	0	0
Variant erythrocyte surface antigen-1, alpha subunit OS=Babesia bovis GN=BBOV_II004120 PE=4 SV=1	A7ATV6	BBOV_II004120	145 kDa	unknown	0.90347	0.42245	0	0
Variant erythrocyte surface antigen-1, beta subunit OS=Babesia bovis GN=BBOV_II001370 PE=4 SV=1	A7AT34	BBOV_II001370	119 kDa	unknown	0.90347	0.42245	0	0
Variant erythrocyte surface antigen-1, alpha subunit OS=Babesia bovis GN=BBOV_IV002850 PE=4 SV=1	A7AVQ6	BBOV_IV002850	144 kDa	unknown	0.90347	0.42245	0	0
Variant erythrocyte surface antigen-1, alpha subunit OS=Babesia bovis GN=BBOV_III007690 PE=4 SV=1	A7AP45	BBOV_III007690	151 kDa	unknown	0.90347	0.42245	0	0
Variant erythrocyte surface antigen-1, beta subunit OS=Babesia bovis GN=BBOV_III003090 PE=4 SV=1	A7AMT9	BBOV_III003090	130 kDa	unknown	0.90347	0.42245	0	0
Rhoptry-associated protein 1 (RAP-1) OS=Babesia bovis GN=BBOV_IV009860 PE=4 SV=1	A7AS21	BBOV_IV009860	65 kDa	unknown	0.90347	1.2674	0	7.0192
Variant erythrocyte surface antigen-1, alpha subunit OS=Babesia bovis GN=BBOV_I003900 PE=4 SV=1	A7AWP4	BBOV_I003900	146 kDa	unknown	0.90347	0.84491	0	0
Variant erythrocyte surface antigen-1, alpha subunit OS=Babesia bovis GN=BBOV_I001330 PE=4 SV=1	A7AVY9	BBOV_I001330	104 kDa	unknown	0.90347	0.42245	0	0
Variant erythrocyte surface antigen-1, alpha subunit OS=Babesia bovis GN=BBOV_II000110 PE=4 SV=1	A7ASR1	BBOV_II000110	148 kDa	unknown	0.90347	0.42245	0	0
Variant erythrocyte surface antigen-1, alpha subunit OS=Babesia bovis GN=BBOV_I000020 PE=4 SV=1	A7AX24	BBOV_I000020	146 kDa	unknown	0.90347	0.42245	0	0
Variant erythrocyte surface antigen-1, alpha subunit OS=Babesia bovis GN=BBOV_IV007990 PE=4 SV=1	A7ARI4	BBOV_IV007990	147 kDa	unknown	0.90347	0.42245	0	0
Variant erythrocyte surface antigen-1, putative OS=Babesia bovis GN=BBOV_I005400 PE=4 SV=1	A7AXH8	BBOV_I005400	116 kDa	unknown	0.90347	0.42245	0	0
Variant erythrocyte surface antigen-1, alpha subunit OS=Babesia bovis GN=BBOV_IV005680 PE=4 SV=1	A7AQW0	BBOV_IV005680	144 kDa	unknown	0.90347	0.84491	0	0
Variant erythrocyte surface antigen-1, putative OS=Babesia bovis GN=BBOV_I005550 PE=4 SV=1	A7AXH7	BBOV_I005550	147 kDa	unknown	0.90347	0.42245	0	0
Variant erythrocyte surface antigen-1, beta subunit OS=Babesia bovis GN=BBOV_IV005670 PE=4 SV=1	A7AQV9	BBOV_IV005670	125 kDa	unknown	0.90347	0.84491	0	0
Variant erythrocyte surface antigen-1, beta subunit OS=Babesia bovis GN=BBOV_IV007980 PE=4 SV=1	A7ARI3	BBOV_IV007980	118 kDa	unknown	0.90347	0.42245	0	0
Uncharacterized protein (Fragment) OS=Babesia bovis GN=BBOV_IV003750 PE=4 SV=1	A7AQB7	BBOV_IV003750	108 kDa	unknown	0.90347	0.84491	0	0
Variant erythrocyte surface antigen-1, beta subunit OS=Babesia bovis GN=BBOV_IV001490 PE=4 SV=1	A7AVC0	BBOV_IV001490	121 kDa	unknown	0.90347	0.42245	0	0
Variant erythrocyte surface antigen-1, beta subunit OS=Babesia bovis GN=BBOV_I005130 PE=4 SV=1	A7AX16	BBOV_I005130	125 kDa	unknown	0.90347	0.42245	0	0
Variant erythrocyte surface antigen-1, putative (Fragment) OS=Babesia bovis GN=BBOV_I005290 PE=4 SV=1	A7AXI4	BBOV_I005290	102 kDa	unknown	0.90347	0.42245	0	0
Uncharacterized protein OS=Babesia bovis GN=BBOV_IV000780 PE=4 SV=1	A7AV50	BBOV_IV000780	26 kDa	unknown	0.90347	2.1123	4.1477	0
Variant erythrocyte surface antigen-1, alpha subunit OS=Babesia bovis GN=BBOV_III007720 PE=4 SV=1	A7AP48	BBOV_III007720	134 kDa	unknown	0.90347	0.42245	0	0
Variant erythrocyte surface antigen-1, beta subunit OS=Babesia bovis GN=BBOV_II000380 PE=4 SV=1	A7AST7	BBOV_II000380	115 kDa	unknown	0.90347	0.42245	0	0
Merozoite surface antigen 1 OS=Babesia bovis GN=MSA-1 PE=2 SV=1	Q9BHA2	MSA-1	35 kDa	unknown	0.90347	0.84491	0	3.5096
Variant erythrocyte surface antigen-1, putative OS=Babesia bovis GN=BBOV_I005520 PE=4 SV=1	A7AXH4	BBOV_I005520	84 kDa	unknown	0.90347	0.42245	0	0
Variant erythrocyte surface antigen-1, beta subunit OS=Babesia bovis GN=BBOV_II006790 PE=4 SV=1	A7AUL8	BBOV_II006790	120 kDa	unknown	0.90347	0.42245	0	0
Protein kinase domain containing protein OS=Babesia bovis GN=BBOV_II000760 PE=4 SV=1	A7ASX5	BBOV_II000760	93 kDa	unknown	0.90347	0	0	0
Variant erythrocyte surface antigen-1, beta subunit OS=Babesia bovis GN=BBOV_I005170 PE=4 SV=1	A7AX20	BBOV_I005170	126 kDa	unknown	0.90347	0.84491	0	0
Variant erythrocyte surface antigen-1, putative OS=Babesia bovis GN=BBOV_I005530 PE=4 SV=1	A7AXH5	BBOV_I005530	147 kDa	unknown	0.90347	0.42245	0	0
Variant erythrocyte surface antigen-1, beta subunit OS=Babesia bovis GN=BBOV_III006080 PE=4 SV=1	A7ANN5	BBOV_III006080	122 kDa	unknown	0.90347	0.42245	4.1477	0
Variant erythrocyte surface antigen-1, alpha subunit OS=Babesia bovis GN=BBOV_II000900 PE=4 SV=1	A7ASY9	BBOV_II000900	146 kDa	unknown	0.90347	0.42245	0	0
Ubiquitin / ribosomal protein CEP52 OS=Babesia bovis GN=BBOV_IV003190 PE=2 SV=1	A7AVT9	BBOV_IV003190	15 kDa	unknown	0.90347	0.42245	0	3.5096
Variant erythrocyte surface antigen-1, putative OS=Babesia bovis GN=BBOV_I005780 PE=4 SV=1	A7AXI6	BBOV_I005780	120 kDa	unknown	0.90347	0.42245	0	0
Uncharacterized protein OS=Babesia bovis GN=BBOV_I003130 PE=4 SV=1	A7AWG7	BBOV_I003130	41 kDa	unknown	0.90347	0.84491	0	0
Glyceraldehyde-3-phosphate dehydrogenase OS=Babesia bovis GN=BBOV_II002540 PE=3 SV=1	A7ATE8	BBOV_II002540	36 kDa	unknown	0.90347	0.42245	0	0
Merozoite surface antigen 2a1 OS=Babesia bovis GN=msa PE=4 SV=1	Q3LUQ3	msa	35 kDa	unknown	0.90347	1.6898	0	10.529
Variant erythrocyte surface antigen-1, alpha subunit OS=Babesia bovis GN=BBOV_I005140 PE=4 SV=1	A7AX17	BBOV_I005140	150 kDa	unknown	0.90347	0.42245	0	0
Variant erythrocyte surface antigen-1, alpha subunit OS=Babesia bovis GN=BBOV_III011940 PE=4 SV=1	A7AQB2	BBOV_III011940	144 kDa	unknown	0.90347	0.42245	0	0
Histone H2A OS=Babesia bovis GN=BBOV_II006460 PE=2 SV=1	A7AUI5	BBOV_II006460	17 kDa	unknown	0.90347	1.2674	0	3.5096
Fatty acyl-CoA synthetase 3 OS=Babesia bovis GN=BBOV_IV000960 PE=4 SV=1	Q5EF32	BBOV_IV000960	77 kDa	unknown	0.90347	0	0	0
Variant erythrocyte surface antigen-1, beta subunit OS=Babesia bovis GN=BBOV_III011950 PE=4 SV=1	A7AQB3	BBOV_III011950	122 kDa	unknown	0.90347	0.42245	0	0
Cytochrome c, putative OS=Babesia bovis GN=BBOV_III005520 PE=3 SV=1	A7ANI1	BBOV_III005520	13 kDa	unknown	0.90347	0.42245	0	0
Variant erythrocyte surface antigen-1, putative OS=Babesia bovis GN=BBOV_I005410 PE=4 SV=1	A7AXH9	BBOV_I005410	147 kDa	unknown	0.90347	0.42245	0	0
Variant erythrocyte surface antigen-1, alpha subunit OS=Babesia bovis GN=BBOV_I004520 PE=4 SV=1	A7AWV5	BBOV_I004520	149 kDa	unknown	0.90347	0.42245	0	0
Variant erythrocyte surface antigen-1, alpha subunit OS=Babesia bovis GN=BBOV_I000070 PE=4 SV=1	A7AX29	BBOV_I000070	145 kDa	unknown	0.90347	0.42245	0	0
Variant erythrocyte surface antigen-1, beta subunit OS=Babesia bovis GN=BBOV_IV000200 PE=4 SV=1	A7AUZ4	BBOV_IV000200	36 kDa	unknown	0.90347	0.42245	0	0
Variant erythrocyte surface antigen-1, alpha subunit OS=Babesia bovis GN=BBOV_III002310 PE=4 SV=1	A7AML3	BBOV_III002310	147 kDa	unknown	0.90347	0.42245	0	0
Variant erythrocyte surface antigen-1, beta subunit OS=Babesia bovis GN=BBOV_III000090 PE=4 SV=1	A7ALZ4	BBOV_III000090	102 kDa	unknown	0.90347	0.42245	0	0
Variant erythrocyte surface antigen-1, beta subunit OS=Babesia bovis GN=BBOV_I000060 PE=4 SV=1	A7AX28	BBOV_I000060	66 kDa	unknown	0.90347	0.42245	0	0
Uncharacterized protein OS=Babesia bovis GN=BBOV_I003820 PE=4 SV=1	A7AWN6	BBOV_I003820	17 kDa	unknown	0.90347	0	0	0
Variant erythrocyte surface antigen-1, beta subunit OS=Babesia bovis GN=BBOV_I000010 PE=4 SV=1	A7AX23	BBOV_I000010	120 kDa	unknown	0.90347	0.42245	0	0
DNA repair and recombination protein RAD54-like, putative OS=Babesia bovis GN=BBOV_IV009640 PE=4 SV=1	A7ARZ9	BBOV_IV009640	93 kDa	unknown	0	0.42245	4.1477	0
P-type ATPase4, putative OS=Babesia bovis GN=BBOV_IV010020 PE=3 SV=1	A7AS37	BBOV_IV010020	138 kDa	unknown	0	0.42245	0	0
Uncharacterized protein OS=Babesia bovis GN=BBOV_II000350 PE=4 SV=1	A7AST4	BBOV_II000350	47 kDa	unknown	0	0.42245	0	0
Minichromosome maintenance protein 3, putative OS=Babesia bovis GN=BBOV_IV007100 PE=3 SV=1	A7AR97	BBOV_IV007100	107 kDa	unknown	0	0.42245	0	0
Elongation factor 2, EF-2 OS=Babesia bovis GN=BBOV_I003090 PE=4 SV=1	A7AWG3	BBOV_I003090	93 kDa	unknown	0	0.42245	0	0
Phospholipid-transporting ATPase OS=Babesia bovis GN=BBOV_IV003630 PE=3 SV=1	A7AVY3	BBOV_IV003630	127 kDa	unknown	0	0	0	3.5096
Hexose transporter OS=Babesia bovis GN=BBOV_IV003180 PE=3 SV=1	A7AVT8	BBOV_IV003180	59 kDa	unknown	0	0.42245	0	0
Pentatricopeptide repeat domain containing protein OS=Babesia bovis GN=BBOV_IV002500 PE=4 SV=1	A7AVM1	BBOV_IV002500	118 kDa	unknown	0	0.42245	0	0
Uncharacterized protein OS=Babesia bovis GN=BBOV_II006210 PE=4 SV=1	A7AUG0	BBOV_II006210	78 kDa	unknown	0	0	4.1477	3.5096
Elongation factor 1-alpha OS=Babesia bovis GN=BBOV_IV010630 PE=2 SV=1	Q2LEY6	BBOV_IV010630	49 kDa	unknown	0	2.9572	4.1477	0
Putative rRNA methyltransferase OS=Babesia bovis GN=BBOV_III009210 PE=3 SV=1	A7APJ4	BBOV_III009210	108 kDa	unknown	0	0	4.1477	0
Variant erythrocyte surface antigen-1, beta subunit OS=Babesia bovis GN=BBOV_IV002830 PE=4 SV=1	A7AVQ4	BBOV_IV002830	96 kDa	unknown	0	0.42245	0	0
Uncharacterized protein OS=Babesia bovis GN=BBOV_III006550 PE=4 SV=1	A7ANT2	BBOV_III006550	74 kDa	unknown	0	0.84491	0	3.5096
GTP-binding nuclear protein OS=Babesia bovis GN=BBOV_IV010920 PE=2 SV=1	A7ASC6	BBOV_IV010920	24 kDa	unknown	0	0.84491	0	0
Uncharacterized protein OS=Babesia bovis GN=BBOV_II001760 PE=2 SV=1	A7AT72	BBOV_II001760	23 kDa	unknown	0	1.6898	0	0
Actin OS=Babesia bovis GN=BBOV_I000300 PE=2 SV=1	A7AX51	BBOV_I000300	42 kDa	unknown	0	1.2674	0	0
p29 protein OS=Babesia bovis GN=BBOV_II004030 PE=2 SV=1	A7ATU7	BBOV_II004030	23 kDa	unknown	0	2.5347	0	7.0192
Calcium-dependent protein kinase 4 OS=Babesia bovis GN=BBOV_IV003210 PE=3 SV=1	A7AVU1	BBOV_IV003210	58 kDa	unknown	0	0.84491	0	0
N-ethylmaleimide-sensitive factor, putative OS=Babesia bovis GN=BBOV_II007200 PE=4 SV=1	A7AUQ9	BBOV_II007200	83 kDa	unknown	0	0	0	3.5096
Pyruvate kinase OS=Babesia bovis GN=BBOV_III010130 PE=3 SV=1	A7APT5	BBOV_III010130	77 kDa	unknown	0	0.42245	0	0
DnaK protein OS=Babesia bovis GN=HSP70 PE=2 SV=1	Q9U545	HSP70	70 kDa	unknown	0	0.42245	0	0
Uncharacterized protein OS=Babesia bovis GN=BBOV_III001960 PE=4 SV=1	A7AMH9	BBOV_III001960	73 kDa	unknown	0	0	0	3.5096
Apical membrane antigen 1 OS=Babesia bovis GN=BBOV_IV011230 PE=4 SV=1	A7ASF6	BBOV_IV011230	67 kDa	unknown	0	0.42245	0	0
Ribosomal protein S2 OS=Babesia bovis GN=BBOV_IV003540 PE=2 SV=1	A7AVX4	BBOV_IV003540	29 kDa	unknown	0	0.84491	0	0
Variant erythrocyte surface antigen-1, alpha subunit OS=Babesia bovis GN=BBOV_IV006380 PE=4 SV=1	A7AR28	BBOV_IV006380	136 kDa	unknown	0	0	4.1477	0
Enolase (2-phosphoglycerate dehydratase) OS=Babesia bovis GN=BBOV_III007950 PE=2 SV=1	A7AP71	BBOV_III007950	48 kDa	unknown	0	0.42245	0	0
Heat shock protein 90 OS=Babesia bovis GN=HSP90 PE=2 SV=1	Q9NDI2	HSP90	83 kDa	unknown	0	0.42245	0	0
Ski-interacting protein, putative OS=Babesia bovis GN=BBOV_II005600 PE=4 SV=1	A7AUA0	BBOV_II005600	52 kDa	unknown	0	0	0	3.5096
Nucleolar protein Nop56, putative OS=Babesia bovis GN=BBOV_IV010840 PE=4 SV=1	A7ASB8	BBOV_IV010840	63 kDa	unknown	0	2.1123	0	0
Uncharacterized protein OS=Babesia bovis GN=BBOV_III004190 PE=4 SV=1	A7AN48	BBOV_III004190	99 kDa	unknown	0	0	4.1477	0
Variant erythrocyte surface antigen-1, beta subunit OS=Babesia bovis GN=BBOV_II002310 PE=4 SV=1	A7ATC6	BBOV_II002310	98 kDa	unknown	0	0.42245	0	0
Uncharacterized protein OS=Babesia bovis GN=BBOV_I001680 PE=4 SV=1	A7AW24	BBOV_I001680	30 kDa	unknown	0	0.84491	0	0
Ribosomal protein S27a family protein OS=Babesia bovis GN=BBOV_III008500 PE=4 SV=1	A7APC6	BBOV_III008500	17 kDa	unknown	0	0	4.1477	3.5096
Uncharacterized protein OS=Babesia bovis GN=BBOV_II002870 PE=4 SV=1	A7ATI1	BBOV_II002870	61 kDa	unknown	0	0.42245	0	0
Ribosomal protein L3, putative OS=Babesia bovis GN=BBOV_I002850 PE=3 SV=1	A7AWD9	BBOV_I002850	44 kDa	unknown	0	0.42245	0	0
ATP synthase subunit beta OS=Babesia bovis GN=BBOV_IV005830 PE=2 SV=1	A7AQX5	BBOV_IV005830	55 kDa	unknown	0	0.42245	0	0
Glycerol-3-phosphate dehydrogenase [NAD(+)] OS=Babesia bovis GN=BBOV_IV004480 PE=2 SV=1	A7AQJ0	BBOV_IV004480	39 kDa	unknown	0	0.42245	0	0
Histone H3 OS=Babesia bovis GN=BBOV_II001890 PE=3 SV=1	A7AT84	BBOV_II001890	15 kDa	unknown	0	1.2674	0	0
Replication factor-a protein 1 (Rpa1) family protein OS=Babesia bovis GN=BBOV_III010480 PE=4 SV=1	A7APW8	BBOV_III010480	76 kDa	unknown	0	0	4.1477	0
Ribosomal protein S16, putative OS=Babesia bovis GN=BBOV_IV005360 PE=2 SV=1	A7AQS8	BBOV_IV005360	17 kDa	unknown	0	0.42245	0	0
Uncharacterized protein OS=Babesia bovis GN=BBOV_IV001130 PE=2 SV=1	A7AV84	BBOV_IV001130	23 kDa	unknown	0	0.42245	0	0
Variant erythrocyte surface antigen-1, alpha subunit OS=Babesia bovis GN=BBOV_III007730 PE=4 SV=1	A7AP49	BBOV_III007730	132 kDa	unknown	0	0	0	0
40S ribosomal protein S3 protein, putative OS=Babesia bovis GN=BBOV_II001650 PE=2 SV=1	A7AT61	BBOV_II001650	25 kDa	unknown	0	0.42245	0	0
Myosin A OS=Babesia bovis GN=BBOV_I003490 PE=4 SV=1	A7AWK3	BBOV_I003490	94 kDa	unknown	0	0.42245	0	0
Small GTP-binding protein sar1 OS=Babesia bovis GN=BBOV_II004300 PE=2 SV=1	A7ATX4	BBOV_II004300	22 kDa	unknown	0	0.84491	0	0
40S ribosomal protein S4 OS=Babesia bovis GN=BBOV_III007530 PE=2 SV=1	A7AP30	BBOV_III007530	30 kDa	unknown	0	0.42245	0	0
Ribosomal protein S7e family protein OS=Babesia bovis GN=BBOV_III009350 PE=2 SV=1	A7APK7	BBOV_III009350	22 kDa	unknown	0	0.84491	0	0
Ribosomal protein L2 family protein OS=Babesia bovis GN=BBOV_III011800 PE=4 SV=1	A7AQ98	BBOV_III011800	28 kDa	unknown	0	0.42245	0	0
85 kDa protein OS=Babesia bovis GN=BBOV_II002880 PE=4 SV=1	A7ATI2	BBOV_II002880	63 kDa	unknown	0	0.84491	0	0
Merozoite surface antigen 2b OS=Babesia bovis GN=msa PE=4 SV=1	Q3LUQ1	msa	32 kDa	unknown	0	0.84491	0	0
Long-chain acyl-CoA synthetase, putative OS=Babesia bovis GN=BBOV_III010400 PE=4 SV=1	A7APW0	BBOV_III010400	78 kDa	unknown	0	0.42245	0	0
Ribosomal protein L14p/L23e, putative OS=Babesia bovis GN=BBOV_III006390 PE=3 SV=1	A7ANR6	BBOV_III006390	15 kDa	unknown	0	0.42245	0	0
Ribosomal L27e protein family protein OS=Babesia bovis GN=BBOV_III010680 PE=4 SV=1	A7APY6	BBOV_III010680	17 kDa	unknown	0	0.84491	0	0
40S ribosomal protein S18, putative OS=Babesia bovis GN=BBOV_IV005450 PE=2 SV=1	A7AQT7	BBOV_IV005450	17 kDa	unknown	0	0.42245	0	0
Protein disulfide isomerase related protein OS=Babesia bovis GN=BBOV_IV009100 PE=4 SV=1	A7ARU5	BBOV_IV009100	44 kDa	unknown	0	0.84491	0	0
Variant erythrocyte surface antigen-1, putative OS=Babesia bovis GN=BBOV_I005540 PE=4 SV=1	A7AXH6	BBOV_I005540	117 kDa	unknown	0	0.42245	0	0
Uncharacterized protein OS=Babesia bovis GN=BBOV_I000330 PE=4 SV=1	A7AX54	BBOV_I000330	64 kDa	unknown	0	0.42245	0	0
Gliding-associated protein 45, putative OS=Babesia bovis GN=BBOV_II005470 PE=2 SV=1	A7AU87	BBOV_II005470	22 kDa	unknown	0	0.42245	0	0
SmORF OS=Babesia bovis GN=BBOV_III011930 PE=4 SV=1	A7AQB1	BBOV_III011930	34 kDa	unknown	0	0.42245	0	0
Histone H4 OS=Babesia bovis GN=BBOV_III007560 PE=3 SV=1	A7AP33	BBOV_III007560	11 kDa	unknown	0	0.42245	0	0
Adenylate kinase 2 OS=Babesia bovis GN=BBOV_IV002930 PE=3 SV=1	A7AVR4	BBOV_IV002930	30 kDa	unknown	0	0.42245	0	0
Thioredoxin family protein OS=Babesia bovis GN=BBOV_II006380 PE=2 SV=1	A7AUH7	BBOV_II006380	24 kDa	unknown	0	0.84491	0	0
Ribosomal protein L9, putative OS=Babesia bovis GN=BBOV_IV006070 PE=2 SV=1	A7AQZ9	BBOV_IV006070	21 kDa	unknown	0	0.42245	0	0
Ribosomal protein L13, putative OS=Babesia bovis GN=BBOV_IV005370 PE=2 SV=1	A7AQS9	BBOV_IV005370	23 kDa	unknown	0	0.84491	0	0
Uncharacterized protein OS=Babesia bovis GN=BBOV_IV007510 PE=4 SV=1	A7ARD8	BBOV_IV007510	31 kDa	unknown	0	0.42245	0	0
60S ribosomal L22e protein, putative OS=Babesia bovis GN=BBOV_II001860 PE=4 SV=1	A7AT81	BBOV_II001860	14 kDa	unknown	0	0.42245	0	0
Ribosomal protein L17, putative OS=Babesia bovis GN=BBOV_I004110 PE=2 SV=1	A7AWR4	BBOV_I004110	22 kDa	unknown	0	0.42245	0	0
Uncharacterized protein OS=Babesia bovis GN=BBOV_IV006820 PE=4 SV=1	A7AR69	BBOV_IV006820	18 kDa	unknown	0	0.42245	0	0
Variant erythrocyte surface antigen-1, beta subunit OS=Babesia bovis GN=BBOV_III011970 PE=4 SV=1	A7AQB5	BBOV_III011970	20 kDa	unknown	0	0	0	0
*VESA1 proteins that were detected by identical peptides were excluded from total protein number.

## Sheet: 1st replicate-Unique peptides
					Total Unique Peptide Count	Total Unique Peptide Count	Total Unique Peptide Count	Total Unique Peptide Count
Identified Proteins	Accession Number	Alternate ID	Molecular Weight	Taxonomy	B1	B2	C1	C2
Spherical body protein 3 OS=Babesia bovis GN=BBOV_I004210 PE=4 SV=1	A7AWS4	BBOV_I004210	126 kDa	unknown	4	10	0	0
Spherical Body Protein 2 truncated copy 12 (SBP2) OS=Babesia bovis GN=BBOV_II000680 PE=2 SV=1	A7ASW7	BBOV_II000680	44 kDa	unknown	4	5	0	0
Variant erythrocyte surface antigen-1, beta subunit OS=Babesia bovis GN=BBOV_II000910 PE=4 SV=1	A7ASZ0	BBOV_II000910	117 kDa	unknown	2	3	0	0
Variant erythrocyte surface antigen-1, beta subunit OS=Babesia bovis GN=BBOV_I004510 PE=4 SV=1	A7AWV4	BBOV_I004510	117 kDa	unknown	2	3	0	0
Variant erythrocyte surface antigen-1, beta subunit OS=Babesia bovis GN=BBOV_III002320 PE=4 SV=1	A7AML4	BBOV_III002320	126 kDa	unknown	2	2	0	0
Variant erythrocyte surface antigen-1, beta subunit OS=Babesia bovis GN=BBOV_II004130 PE=4 SV=1	A7ATV7	BBOV_II004130	121 kDa	unknown	2	2	0	0
Uncharacterized protein OS=Babesia bovis GN=BBOV_IV000780 PE=4 SV=1	A7AV50	BBOV_IV000780	26 kDa	unknown	1	4	1	0
Variant erythrocyte surface antigen-1, beta subunit OS=Babesia bovis GN=BBOV_I000040 PE=4 SV=1	A7AX26	BBOV_I000040	123 kDa	unknown	1	3	0	0
Rhoptry-associated protein 1 (RAP-1) OS=Babesia bovis GN=BBOV_IV009860 PE=4 SV=1	A7AS21	BBOV_IV009860	65 kDa	unknown	1	3	0	2
Merozoite surface antigen 2a1 OS=Babesia bovis GN=msa PE=4 SV=1	Q3LUQ3	msa	35 kDa	unknown	1	3	0	3
Variant erythrocyte surface antigen-1, beta subunit OS=Babesia bovis GN=BBOV_III000700 PE=4 SV=1	A7AM53	BBOV_III000700	124 kDa	unknown	1	2	0	1
Variant erythrocyte surface antigen-1, alpha subunit OS=Babesia bovis GN=BBOV_I003900 PE=4 SV=1	A7AWP4	BBOV_I003900	146 kDa	unknown	1	2	0	0
Variant erythrocyte surface antigen-1, alpha subunit OS=Babesia bovis GN=BBOV_IV005680 PE=4 SV=1	A7AQW0	BBOV_IV005680	144 kDa	unknown	1	2	0	0
Variant erythrocyte surface antigen-1, beta subunit OS=Babesia bovis GN=BBOV_IV005670 PE=4 SV=1	A7AQV9	BBOV_IV005670	125 kDa	unknown	1	2	0	0
Uncharacterized protein (Fragment) OS=Babesia bovis GN=BBOV_IV003750 PE=4 SV=1	A7AQB7	BBOV_IV003750	108 kDa	unknown	1	2	0	0
Merozoite surface antigen 1 OS=Babesia bovis GN=MSA-1 PE=2 SV=1	Q9BHA2	MSA-1	35 kDa	unknown	1	2	0	1
Variant erythrocyte surface antigen-1, beta subunit OS=Babesia bovis GN=BBOV_I005170 PE=4 SV=1	A7AX20	BBOV_I005170	126 kDa	unknown	1	2	0	0
Uncharacterized protein OS=Babesia bovis GN=BBOV_I003130 PE=4 SV=1	A7AWG7	BBOV_I003130	41 kDa	unknown	1	2	0	0
Histone H2A OS=Babesia bovis GN=BBOV_II006460 PE=2 SV=1	A7AUI5	BBOV_II006460	17 kDa	unknown	1	2	0	1
Variant erythrocyte surface antigen-1, alpha subunit OS=Babesia bovis GN=BBOV_II002320 PE=4 SV=1	A7ATC7	BBOV_II002320	151 kDa	unknown	1	1	0	0
Variant erythrocyte surface antigen-1, putative OS=Babesia bovis GN=BBOV_I005670 PE=4 SV=1	A7AXI2	BBOV_I005670	146 kDa	unknown	1	1	0	0
Variant erythrocyte surface antigen-1, beta subunit OS=Babesia bovis GN=BBOV_III007700 PE=4 SV=1	A7AP46	BBOV_III007700	129 kDa	unknown	1	1	0	0
Variant erythrocyte surface antigen-1, alpha subunit OS=Babesia bovis GN=BBOV_III003100 PE=4 SV=1	A7AMU0	BBOV_III003100	149 kDa	unknown	1	1	0	0
Variant erythrocyte surface antigen-1, alpha subunit OS=Babesia bovis GN=BBOV_III000710 PE=4 SV=1	A7AM54	BBOV_III000710	142 kDa	unknown	1	1	0	0
Variant erythrocyte surface antigen-1, alpha subunit OS=Babesia bovis GN=BBOV_III006070 PE=4 SV=1	A7ANN4	BBOV_III006070	151 kDa	unknown	1	1	0	0
Variant erythrocyte surface antigen-1, putative OS=Babesia bovis GN=BBOV_I005300 PE=4 SV=1	A7AXI5	BBOV_I005300	120 kDa	unknown	1	1	0	0
Variant erythrocyte surface antigen-1, alpha subunit OS=Babesia bovis GN=BBOV_III000100 PE=4 SV=1	A7ALZ5	BBOV_III000100	143 kDa	unknown	1	1	0	0
Variant erythrocyte surface antigen-1, alpha subunit OS=Babesia bovis GN=BBOV_IV001500 PE=4 SV=1	A7AVC1	BBOV_IV001500	148 kDa	unknown	1	1	0	0
Variant erythrocyte surface antigen-1, alpha subunit OS=Babesia bovis GN=BBOV_IV006400 PE=4 SV=1	A7AR30	BBOV_IV006400	145 kDa	unknown	1	1	0	0
Variant erythrocyte surface antigen-1, alpha subunit OS=Babesia bovis GN=BBOV_IV006410 PE=4 SV=1	A7AR31	BBOV_IV006410	145 kDa	unknown	1	1	0	0
Variant erythrocyte surface antigen-1, alpha subunit OS=Babesia bovis GN=BBOV_II000370 PE=4 SV=1	A7AST6	BBOV_II000370	147 kDa	unknown	1	1	0	0
Variant erythrocyte surface antigen-1, beta subunit OS=Babesia bovis GN=BBOV_II000100 PE=4 SV=1	A7ASR0	BBOV_II000100	94 kDa	unknown	1	1	0	0
Variant erythrocyte surface antigen-1, alpha subunit OS=Babesia bovis GN=BBOV_I005180 PE=4 SV=1	A7AX21	BBOV_I005180	145 kDa	unknown	1	1	0	0
Variant erythrocyte surface antigen-1, beta subunit OS=Babesia bovis GN=BBOV_I001410 PE=4 SV=1	A7AVZ7	BBOV_I001410	101 kDa	unknown	1	1	0	0
Variant erythrocyte surface antigen-1, alpha subunit OS=Babesia bovis GN=BBOV_I000050 PE=4 SV=1	A7AX27	BBOV_I000050	147 kDa	unknown	1	1	0	0
Variant erythrocyte surface antigen-1 family protein OS=Babesia bovis GN=BBOV_III003060 PE=4 SV=1	A7AMT6	BBOV_III003060	108 kDa	unknown	1	1	0	0
Variant erythrocyte surface antigen-1, alpha subunit OS=Babesia bovis GN=BBOV_II006780 PE=4 SV=1	A7AUL7	BBOV_II006780	147 kDa	unknown	1	1	0	0
Variant erythrocyte surface antigen-1, alpha subunit OS=Babesia bovis GN=BBOV_II004120 PE=4 SV=1	A7ATV6	BBOV_II004120	145 kDa	unknown	1	1	0	0
Variant erythrocyte surface antigen-1, beta subunit OS=Babesia bovis GN=BBOV_II001370 PE=4 SV=1	A7AT34	BBOV_II001370	119 kDa	unknown	1	1	0	0
Variant erythrocyte surface antigen-1, alpha subunit OS=Babesia bovis GN=BBOV_IV002850 PE=4 SV=1	A7AVQ6	BBOV_IV002850	144 kDa	unknown	1	1	0	0
Variant erythrocyte surface antigen-1, alpha subunit OS=Babesia bovis GN=BBOV_III007690 PE=4 SV=1	A7AP45	BBOV_III007690	151 kDa	unknown	1	1	0	0
Variant erythrocyte surface antigen-1, beta subunit OS=Babesia bovis GN=BBOV_III003090 PE=4 SV=1	A7AMT9	BBOV_III003090	130 kDa	unknown	1	1	0	0
Variant erythrocyte surface antigen-1, alpha subunit OS=Babesia bovis GN=BBOV_I001330 PE=4 SV=1	A7AVY9	BBOV_I001330	104 kDa	unknown	1	1	0	0
Variant erythrocyte surface antigen-1, alpha subunit OS=Babesia bovis GN=BBOV_II000110 PE=4 SV=1	A7ASR1	BBOV_II000110	148 kDa	unknown	1	1	0	0
Variant erythrocyte surface antigen-1, alpha subunit OS=Babesia bovis GN=BBOV_I000020 PE=4 SV=1	A7AX24	BBOV_I000020	146 kDa	unknown	1	1	0	0
Variant erythrocyte surface antigen-1, alpha subunit OS=Babesia bovis GN=BBOV_IV007990 PE=4 SV=1	A7ARI4	BBOV_IV007990	147 kDa	unknown	1	1	0	0
Variant erythrocyte surface antigen-1, putative OS=Babesia bovis GN=BBOV_I005400 PE=4 SV=1	A7AXH8	BBOV_I005400	116 kDa	unknown	1	1	0	0
Variant erythrocyte surface antigen-1, putative OS=Babesia bovis GN=BBOV_I005550 PE=4 SV=1	A7AXH7	BBOV_I005550	147 kDa	unknown	1	1	0	0
Variant erythrocyte surface antigen-1, beta subunit OS=Babesia bovis GN=BBOV_IV007980 PE=4 SV=1	A7ARI3	BBOV_IV007980	118 kDa	unknown	1	1	0	0
Variant erythrocyte surface antigen-1, beta subunit OS=Babesia bovis GN=BBOV_IV001490 PE=4 SV=1	A7AVC0	BBOV_IV001490	121 kDa	unknown	1	1	0	0
Variant erythrocyte surface antigen-1, beta subunit OS=Babesia bovis GN=BBOV_I005130 PE=4 SV=1	A7AX16	BBOV_I005130	125 kDa	unknown	1	1	0	0
Variant erythrocyte surface antigen-1, putative (Fragment) OS=Babesia bovis GN=BBOV_I005290 PE=4 SV=1	A7AXI4	BBOV_I005290	102 kDa	unknown	1	1	0	0
Variant erythrocyte surface antigen-1, alpha subunit OS=Babesia bovis GN=BBOV_III007720 PE=4 SV=1	A7AP48	BBOV_III007720	134 kDa	unknown	1	1	0	0
Variant erythrocyte surface antigen-1, beta subunit OS=Babesia bovis GN=BBOV_II000380 PE=4 SV=1	A7AST7	BBOV_II000380	115 kDa	unknown	1	1	0	0
Variant erythrocyte surface antigen-1, putative OS=Babesia bovis GN=BBOV_I005520 PE=4 SV=1	A7AXH4	BBOV_I005520	84 kDa	unknown	1	1	0	0
Variant erythrocyte surface antigen-1, beta subunit OS=Babesia bovis GN=BBOV_II006790 PE=4 SV=1	A7AUL8	BBOV_II006790	120 kDa	unknown	1	1	0	0
Variant erythrocyte surface antigen-1, putative OS=Babesia bovis GN=BBOV_I005530 PE=4 SV=1	A7AXH5	BBOV_I005530	147 kDa	unknown	1	1	0	0
Variant erythrocyte surface antigen-1, beta subunit OS=Babesia bovis GN=BBOV_III006080 PE=4 SV=1	A7ANN5	BBOV_III006080	122 kDa	unknown	1	1	1	0
Variant erythrocyte surface antigen-1, alpha subunit OS=Babesia bovis GN=BBOV_II000900 PE=4 SV=1	A7ASY9	BBOV_II000900	146 kDa	unknown	1	1	0	0
Ubiquitin / ribosomal protein CEP52 OS=Babesia bovis GN=BBOV_IV003190 PE=2 SV=1	A7AVT9	BBOV_IV003190	15 kDa	unknown	1	1	0	1
Variant erythrocyte surface antigen-1, putative OS=Babesia bovis GN=BBOV_I005780 PE=4 SV=1	A7AXI6	BBOV_I005780	120 kDa	unknown	1	1	0	0
Glyceraldehyde-3-phosphate dehydrogenase OS=Babesia bovis GN=BBOV_II002540 PE=3 SV=1	A7ATE8	BBOV_II002540	36 kDa	unknown	1	1	0	0
Variant erythrocyte surface antigen-1, alpha subunit OS=Babesia bovis GN=BBOV_I005140 PE=4 SV=1	A7AX17	BBOV_I005140	150 kDa	unknown	1	1	0	0
Variant erythrocyte surface antigen-1, alpha subunit OS=Babesia bovis GN=BBOV_III011940 PE=4 SV=1	A7AQB2	BBOV_III011940	144 kDa	unknown	1	1	0	0
Variant erythrocyte surface antigen-1, beta subunit OS=Babesia bovis GN=BBOV_III011950 PE=4 SV=1	A7AQB3	BBOV_III011950	122 kDa	unknown	1	1	0	0
Cytochrome c, putative OS=Babesia bovis GN=BBOV_III005520 PE=3 SV=1	A7ANI1	BBOV_III005520	13 kDa	unknown	1	1	0	0
Variant erythrocyte surface antigen-1, putative OS=Babesia bovis GN=BBOV_I005410 PE=4 SV=1	A7AXH9	BBOV_I005410	147 kDa	unknown	1	1	0	0
Variant erythrocyte surface antigen-1, alpha subunit OS=Babesia bovis GN=BBOV_I004520 PE=4 SV=1	A7AWV5	BBOV_I004520	149 kDa	unknown	1	1	0	0
Variant erythrocyte surface antigen-1, alpha subunit OS=Babesia bovis GN=BBOV_I000070 PE=4 SV=1	A7AX29	BBOV_I000070	145 kDa	unknown	1	1	0	0
Variant erythrocyte surface antigen-1, beta subunit OS=Babesia bovis GN=BBOV_IV000200 PE=4 SV=1	A7AUZ4	BBOV_IV000200	36 kDa	unknown	1	1	0	0
Variant erythrocyte surface antigen-1, alpha subunit OS=Babesia bovis GN=BBOV_III002310 PE=4 SV=1	A7AML3	BBOV_III002310	147 kDa	unknown	1	1	0	0
Variant erythrocyte surface antigen-1, beta subunit OS=Babesia bovis GN=BBOV_III000090 PE=4 SV=1	A7ALZ4	BBOV_III000090	102 kDa	unknown	1	1	0	0
Variant erythrocyte surface antigen-1, beta subunit OS=Babesia bovis GN=BBOV_I000060 PE=4 SV=1	A7AX28	BBOV_I000060	66 kDa	unknown	1	1	0	0
Variant erythrocyte surface antigen-1, beta subunit OS=Babesia bovis GN=BBOV_I000010 PE=4 SV=1	A7AX23	BBOV_I000010	120 kDa	unknown	1	1	0	0
Uncharacterized protein OS=Babesia bovis GN=BBOV_IV011740 PE=4 SV=1	A7ASK7	BBOV_IV011740	166 kDa	unknown	1	0	1	0
Uncharacterized protein OS=Babesia bovis GN=BBOV_IV000840 PE=4 SV=1	A7AV56	BBOV_IV000840	76 kDa	unknown	1	0	1	1
Uncharacterized protein OS=Babesia bovis GN=BBOV_IV010130 PE=4 SV=1	A7AS48	BBOV_IV010130	123 kDa	unknown	1	0	1	1
Protein kinase domain containing protein OS=Babesia bovis GN=BBOV_II000760 PE=4 SV=1	A7ASX5	BBOV_II000760	93 kDa	unknown	1	0	0	0
Fatty acyl-CoA synthetase 3 OS=Babesia bovis GN=BBOV_IV000960 PE=4 SV=1	Q5EF32	BBOV_IV000960	77 kDa	unknown	1	0	0	0
Uncharacterized protein OS=Babesia bovis GN=BBOV_I003820 PE=4 SV=1	A7AWN6	BBOV_I003820	17 kDa	unknown	1	0	0	0
p29 protein OS=Babesia bovis GN=BBOV_II004030 PE=2 SV=1	A7ATU7	BBOV_II004030	23 kDa	unknown	0	6	0	2
Elongation factor 1-alpha OS=Babesia bovis GN=BBOV_IV010630 PE=2 SV=1	Q2LEY6	BBOV_IV010630	49 kDa	unknown	0	5	1	0
Uncharacterized protein OS=Babesia bovis GN=BBOV_II001760 PE=2 SV=1	A7AT72	BBOV_II001760	23 kDa	unknown	0	3	0	0
Actin OS=Babesia bovis GN=BBOV_I000300 PE=2 SV=1	A7AX51	BBOV_I000300	42 kDa	unknown	0	3	0	0
Nucleolar protein Nop56, putative OS=Babesia bovis GN=BBOV_IV010840 PE=4 SV=1	A7ASB8	BBOV_IV010840	63 kDa	unknown	0	3	0	0
GTP-binding nuclear protein OS=Babesia bovis GN=BBOV_IV010920 PE=2 SV=1	A7ASC6	BBOV_IV010920	24 kDa	unknown	0	2	0	0
Calcium-dependent protein kinase 4 OS=Babesia bovis GN=BBOV_IV003210 PE=3 SV=1	A7AVU1	BBOV_IV003210	58 kDa	unknown	0	2	0	0
Uncharacterized protein OS=Babesia bovis GN=BBOV_I001680 PE=4 SV=1	A7AW24	BBOV_I001680	30 kDa	unknown	0	2	0	0
Histone H3 OS=Babesia bovis GN=BBOV_II001890 PE=3 SV=1	A7AT84	BBOV_II001890	15 kDa	unknown	0	2	0	0
Small GTP-binding protein sar1 OS=Babesia bovis GN=BBOV_II004300 PE=2 SV=1	A7ATX4	BBOV_II004300	22 kDa	unknown	0	2	0	0
Ribosomal protein S7e family protein OS=Babesia bovis GN=BBOV_III009350 PE=2 SV=1	A7APK7	BBOV_III009350	22 kDa	unknown	0	2	0	0
Merozoite surface antigen 2b OS=Babesia bovis GN=msa PE=4 SV=1	Q3LUQ1	msa	32 kDa	unknown	0	2	0	0
Ribosomal L27e protein family protein OS=Babesia bovis GN=BBOV_III010680 PE=4 SV=1	A7APY6	BBOV_III010680	17 kDa	unknown	0	2	0	0
Protein disulfide isomerase related protein OS=Babesia bovis GN=BBOV_IV009100 PE=4 SV=1	A7ARU5	BBOV_IV009100	44 kDa	unknown	0	2	0	0
Thioredoxin family protein OS=Babesia bovis GN=BBOV_II006380 PE=2 SV=1	A7AUH7	BBOV_II006380	24 kDa	unknown	0	2	0	0
DNA repair and recombination protein RAD54-like, putative OS=Babesia bovis GN=BBOV_IV009640 PE=4 SV=1	A7ARZ9	BBOV_IV009640	93 kDa	unknown	0	1	1	0
P-type ATPase4, putative OS=Babesia bovis GN=BBOV_IV010020 PE=3 SV=1	A7AS37	BBOV_IV010020	138 kDa	unknown	0	1	0	0
Uncharacterized protein OS=Babesia bovis GN=BBOV_II000350 PE=4 SV=1	A7AST4	BBOV_II000350	47 kDa	unknown	0	1	0	0
Minichromosome maintenance protein 3, putative OS=Babesia bovis GN=BBOV_IV007100 PE=3 SV=1	A7AR97	BBOV_IV007100	107 kDa	unknown	0	1	0	0
Elongation factor 2, EF-2 OS=Babesia bovis GN=BBOV_I003090 PE=4 SV=1	A7AWG3	BBOV_I003090	93 kDa	unknown	0	1	0	0
Hexose transporter OS=Babesia bovis GN=BBOV_IV003180 PE=3 SV=1	A7AVT8	BBOV_IV003180	59 kDa	unknown	0	1	0	0
Pentatricopeptide repeat domain containing protein OS=Babesia bovis GN=BBOV_IV002500 PE=4 SV=1	A7AVM1	BBOV_IV002500	118 kDa	unknown	0	1	0	0
Variant erythrocyte surface antigen-1, beta subunit OS=Babesia bovis GN=BBOV_IV002830 PE=4 SV=1	A7AVQ4	BBOV_IV002830	96 kDa	unknown	0	1	0	0
Uncharacterized protein OS=Babesia bovis GN=BBOV_III006550 PE=4 SV=1	A7ANT2	BBOV_III006550	74 kDa	unknown	0	1	0	1
Pyruvate kinase OS=Babesia bovis GN=BBOV_III010130 PE=3 SV=1	A7APT5	BBOV_III010130	77 kDa	unknown	0	1	0	0
DnaK protein OS=Babesia bovis GN=HSP70 PE=2 SV=1	Q9U545	HSP70	70 kDa	unknown	0	1	0	0
Apical membrane antigen 1 OS=Babesia bovis GN=BBOV_IV011230 PE=4 SV=1	A7ASF6	BBOV_IV011230	67 kDa	unknown	0	1	0	0
Ribosomal protein S2 OS=Babesia bovis GN=BBOV_IV003540 PE=2 SV=1	A7AVX4	BBOV_IV003540	29 kDa	unknown	0	1	0	0
Enolase (2-phosphoglycerate dehydratase) OS=Babesia bovis GN=BBOV_III007950 PE=2 SV=1	A7AP71	BBOV_III007950	48 kDa	unknown	0	1	0	0
Heat shock protein 90 OS=Babesia bovis GN=HSP90 PE=2 SV=1	Q9NDI2	HSP90	83 kDa	unknown	0	1	0	0
Variant erythrocyte surface antigen-1, beta subunit OS=Babesia bovis GN=BBOV_II002310 PE=4 SV=1	A7ATC6	BBOV_II002310	98 kDa	unknown	0	1	0	0
Uncharacterized protein OS=Babesia bovis GN=BBOV_II002870 PE=4 SV=1	A7ATI1	BBOV_II002870	61 kDa	unknown	0	1	0	0
Ribosomal protein L3, putative OS=Babesia bovis GN=BBOV_I002850 PE=3 SV=1	A7AWD9	BBOV_I002850	44 kDa	unknown	0	1	0	0
ATP synthase subunit beta OS=Babesia bovis GN=BBOV_IV005830 PE=2 SV=1	A7AQX5	BBOV_IV005830	55 kDa	unknown	0	1	0	0
Glycerol-3-phosphate dehydrogenase [NAD(+)] OS=Babesia bovis GN=BBOV_IV004480 PE=2 SV=1	A7AQJ0	BBOV_IV004480	39 kDa	unknown	0	1	0	0
Ribosomal protein S16, putative OS=Babesia bovis GN=BBOV_IV005360 PE=2 SV=1	A7AQS8	BBOV_IV005360	17 kDa	unknown	0	1	0	0
Uncharacterized protein OS=Babesia bovis GN=BBOV_IV001130 PE=2 SV=1	A7AV84	BBOV_IV001130	23 kDa	unknown	0	1	0	0
40S ribosomal protein S3 protein, putative OS=Babesia bovis GN=BBOV_II001650 PE=2 SV=1	A7AT61	BBOV_II001650	25 kDa	unknown	0	1	0	0
Myosin A OS=Babesia bovis GN=BBOV_I003490 PE=4 SV=1	A7AWK3	BBOV_I003490	94 kDa	unknown	0	1	0	0
40S ribosomal protein S4 OS=Babesia bovis GN=BBOV_III007530 PE=2 SV=1	A7AP30	BBOV_III007530	30 kDa	unknown	0	1	0	0
Ribosomal protein L2 family protein OS=Babesia bovis GN=BBOV_III011800 PE=4 SV=1	A7AQ98	BBOV_III011800	28 kDa	unknown	0	1	0	0
85 kDa protein OS=Babesia bovis GN=BBOV_II002880 PE=4 SV=1	A7ATI2	BBOV_II002880	63 kDa	unknown	0	1	0	0
Long-chain acyl-CoA synthetase, putative OS=Babesia bovis GN=BBOV_III010400 PE=4 SV=1	A7APW0	BBOV_III010400	78 kDa	unknown	0	1	0	0
Ribosomal protein L14p/L23e, putative OS=Babesia bovis GN=BBOV_III006390 PE=3 SV=1	A7ANR6	BBOV_III006390	15 kDa	unknown	0	1	0	0
40S ribosomal protein S18, putative OS=Babesia bovis GN=BBOV_IV005450 PE=2 SV=1	A7AQT7	BBOV_IV005450	17 kDa	unknown	0	1	0	0
Variant erythrocyte surface antigen-1, putative OS=Babesia bovis GN=BBOV_I005540 PE=4 SV=1	A7AXH6	BBOV_I005540	117 kDa	unknown	0	1	0	0
Uncharacterized protein OS=Babesia bovis GN=BBOV_I000330 PE=4 SV=1	A7AX54	BBOV_I000330	64 kDa	unknown	0	1	0	0
Gliding-associated protein 45, putative OS=Babesia bovis GN=BBOV_II005470 PE=2 SV=1	A7AU87	BBOV_II005470	22 kDa	unknown	0	1	0	0
SmORF OS=Babesia bovis GN=BBOV_III011930 PE=4 SV=1	A7AQB1	BBOV_III011930	34 kDa	unknown	0	1	0	0
Histone H4 OS=Babesia bovis GN=BBOV_III007560 PE=3 SV=1	A7AP33	BBOV_III007560	11 kDa	unknown	0	1	0	0
Adenylate kinase 2 OS=Babesia bovis GN=BBOV_IV002930 PE=3 SV=1	A7AVR4	BBOV_IV002930	30 kDa	unknown	0	1	0	0
Ribosomal protein L9, putative OS=Babesia bovis GN=BBOV_IV006070 PE=2 SV=1	A7AQZ9	BBOV_IV006070	21 kDa	unknown	0	1	0	0
Ribosomal protein L13, putative OS=Babesia bovis GN=BBOV_IV005370 PE=2 SV=1	A7AQS9	BBOV_IV005370	23 kDa	unknown	0	1	0	0
Uncharacterized protein OS=Babesia bovis GN=BBOV_IV007510 PE=4 SV=1	A7ARD8	BBOV_IV007510	31 kDa	unknown	0	1	0	0
60S ribosomal L22e protein, putative OS=Babesia bovis GN=BBOV_II001860 PE=4 SV=1	A7AT81	BBOV_II001860	14 kDa	unknown	0	1	0	0
Ribosomal protein L17, putative OS=Babesia bovis GN=BBOV_I004110 PE=2 SV=1	A7AWR4	BBOV_I004110	22 kDa	unknown	0	1	0	0
Uncharacterized protein OS=Babesia bovis GN=BBOV_IV006820 PE=4 SV=1	A7AR69	BBOV_IV006820	18 kDa	unknown	0	1	0	0
Phospholipid-transporting ATPase OS=Babesia bovis GN=BBOV_IV003630 PE=3 SV=1	A7AVY3	BBOV_IV003630	127 kDa	unknown	0	0	0	1
Uncharacterized protein OS=Babesia bovis GN=BBOV_II006210 PE=4 SV=1	A7AUG0	BBOV_II006210	78 kDa	unknown	0	0	1	1
Putative rRNA methyltransferase OS=Babesia bovis GN=BBOV_III009210 PE=3 SV=1	A7APJ4	BBOV_III009210	108 kDa	unknown	0	0	1	0
N-ethylmaleimide-sensitive factor, putative OS=Babesia bovis GN=BBOV_II007200 PE=4 SV=1	A7AUQ9	BBOV_II007200	83 kDa	unknown	0	0	0	1
Uncharacterized protein OS=Babesia bovis GN=BBOV_III001960 PE=4 SV=1	A7AMH9	BBOV_III001960	73 kDa	unknown	0	0	0	1
Variant erythrocyte surface antigen-1, alpha subunit OS=Babesia bovis GN=BBOV_IV006380 PE=4 SV=1	A7AR28	BBOV_IV006380	136 kDa	unknown	0	0	1	0
Ski-interacting protein, putative OS=Babesia bovis GN=BBOV_II005600 PE=4 SV=1	A7AUA0	BBOV_II005600	52 kDa	unknown	0	0	0	1
Uncharacterized protein OS=Babesia bovis GN=BBOV_III004190 PE=4 SV=1	A7AN48	BBOV_III004190	99 kDa	unknown	0	0	1	0
Ribosomal protein S27a family protein OS=Babesia bovis GN=BBOV_III008500 PE=4 SV=1	A7APC6	BBOV_III008500	17 kDa	unknown	0	0	1	1
Replication factor-a protein 1 (Rpa1) family protein OS=Babesia bovis GN=BBOV_III010480 PE=4 SV=1	A7APW8	BBOV_III010480	76 kDa	unknown	0	0	1	0
Variant erythrocyte surface antigen-1, alpha subunit OS=Babesia bovis GN=BBOV_III007730 PE=4 SV=1	A7AP49	BBOV_III007730	132 kDa	unknown	0	0	0	0
Variant erythrocyte surface antigen-1, beta subunit OS=Babesia bovis GN=BBOV_III011970 PE=4 SV=1	A7AQB5	BBOV_III011970	20 kDa	unknown	0	0	0	0
*VESA1 proteins that were detected by identical peptides were excluded from total protein number.

## Sheet: 2nd replicate-QV
					Quantitative Value (Normalized Total Spectra)	Quantitative Value (Normalized Total Spectra)
Identified Proteins	Accession Number	Alternate ID	Molecular Weight	Taxonomy	Biotinylated	Control
Spherical body protein 3 OS=Babesia bovis GN=BBOV_I004210 PE=4 SV=1	A7AWS4	BBOV_I004210	126 kDa	unknown	37.96	0
200 kDa antigen p200 OS=Babesia bovis GN=BBOV_I002740 PE=4 SV=1	A7AWC8	BBOV_I002740	121 kDa	unknown	19.507	0
Merozoite surface antigen 1 OS=Babesia bovis GN=MSA-1 PE=2 SV=1	Q9BHA2	MSA-1	35 kDa	unknown	17.398	0
Rhoptry-associated protein 1 (RAP-1) OS=Babesia bovis GN=BBOV_IV009860 PE=4 SV=1	A7AS21	BBOV_IV009860	65 kDa	unknown	15.289	0
Uncharacterized protein OS=Babesia bovis GN=BBOV_I003130 PE=4 SV=1	A7AWG7	BBOV_I003130	41 kDa	unknown	10.544	0
Uncharacterized protein (Fragment) OS=Babesia bovis GN=BBOV_IV003650 PE=4 SV=1	A7AVY5	BBOV_IV003650	227 kDa	unknown	7.381	0
Uncharacterized protein (Fragment) OS=Babesia bovis GN=BBOV_IV003750 PE=4 SV=1	A7AQB7	BBOV_IV003750	108 kDa	unknown	7.381	0
P-type ATPase4, putative OS=Babesia bovis GN=BBOV_IV010020 PE=3 SV=1	A7AS37	BBOV_IV010020	138 kDa	unknown	6.3266	0
p29 protein OS=Babesia bovis GN=BBOV_II004030 PE=2 SV=1	A7ATU7	BBOV_II004030	23 kDa	unknown	6.3266	9.6857
Acid phosphatase, putative OS=Babesia bovis GN=BBOV_I004700 PE=4 SV=1	A7AWX3	BBOV_I004700	43 kDa	unknown	5.7994	0
Histone H4 OS=Babesia bovis GN=BBOV_III007560 PE=3 SV=1	A7AP33	BBOV_III007560	11 kDa	unknown	5.7994	0
MAC/perforin domain containing protein OS=Babesia bovis GN=BBOV_IV001370 PE=4 SV=1	A7AVA8	BBOV_IV001370	108 kDa	unknown	5.2722	0
Apical membrane antigen 1 OS=Babesia bovis GN=BBOV_IV011230 PE=4 SV=1	A7ASF6	BBOV_IV011230	67 kDa	unknown	5.2722	0
Uncharacterized protein OS=Babesia bovis GN=BBOV_I001680 PE=4 SV=1	A7AW24	BBOV_I001680	30 kDa	unknown	5.2722	0
Hexose transporter OS=Babesia bovis GN=BBOV_IV003180 PE=3 SV=1	A7AVT8	BBOV_IV003180	59 kDa	unknown	4.7449	0
Histone H2A OS=Babesia bovis GN=BBOV_II006460 PE=2 SV=1	A7AUI5	BBOV_II006460	17 kDa	unknown	4.7449	0
Histone H3 OS=Babesia bovis GN=BBOV_II001890 PE=3 SV=1	A7AT84	BBOV_II001890	15 kDa	unknown	4.7449	0
Uncharacterized protein OS=Babesia bovis GN=BBOV_IV001180 PE=4 SV=1	A7AV89	BBOV_IV001180	137 kDa	unknown	4.2177	0
Protein disulfide isomerase related protein OS=Babesia bovis GN=BBOV_IV009100 PE=4 SV=1	A7ARU5	BBOV_IV009100	44 kDa	unknown	4.2177	0
Uncharacterized protein OS=Babesia bovis GN=BBOV_III002570 PE=4 SV=1	A7AMN8	BBOV_III002570	29 kDa	unknown	4.2177	0
Uncharacterized protein OS=Babesia bovis GN=BBOV_IV000780 PE=4 SV=1	A7AV50	BBOV_IV000780	26 kDa	unknown	4.2177	0
Merozoite surface antigen 2b OS=Babesia bovis GN=msa PE=4 SV=1	Q3LUQ1	msa	32 kDa	unknown	4.2177	0
Histone H3 OS=Babesia bovis GN=BBOV_I001810 PE=3 SV=1	A7AW37	BBOV_I001810	15 kDa	unknown	4.2177	0
Membrane protein, putative OS=Babesia bovis GN=BBOV_III010320 PE=4 SV=1	A7APV4	BBOV_III010320	81 kDa	unknown	3.6905	0
Lysophospholipase, putative OS=Babesia bovis GN=BBOV_IV010560 PE=4 SV=1	A7AS90	BBOV_IV010560	43 kDa	unknown	3.6905	0
85 kDa protein OS=Babesia bovis GN=BBOV_II002880 PE=4 SV=1	A7ATI2	BBOV_II002880	63 kDa	unknown	3.6905	0
Merozoite surface antigen 2 OS=Babesia bovis GN=MSA-2c PE=2 SV=1	Q95UH2	MSA-2c	30 kDa	unknown	3.6905	0
Merozoite surface antigen 2a1 OS=Babesia bovis GN=msa PE=4 SV=1	Q3LUQ3	msa	35 kDa	unknown	3.6905	0
SmORF OS=Babesia bovis GN=BBOV_III011930 PE=4 SV=1	A7AQB1	BBOV_III011930	34 kDa	unknown	3.1633	0
Calcium-dependent protein kinase 4 OS=Babesia bovis GN=BBOV_IV003210 PE=3 SV=1	A7AVU1	BBOV_IV003210	58 kDa	unknown	3.1633	0
Variant erythrocyte surface antigen-1, beta subunit OS=Babesia bovis GN=BBOV_I000040 PE=4 SV=1	A7AX26	BBOV_I000040	123 kDa	unknown	2.6361	0
Vesicle-associated membrane protein, putative OS=Babesia bovis GN=BBOV_II001250 PE=2 SV=1	A7AT23	BBOV_II001250	25 kDa	unknown	2.6361	0
ATP synthase subunit beta OS=Babesia bovis GN=BBOV_IV005830 PE=2 SV=1	A7AQX5	BBOV_IV005830	55 kDa	unknown	2.6361	0
Spherical Body Protein 2 truncated copy 12 (SBP2) OS=Babesia bovis GN=BBOV_II000680 PE=2 SV=1	A7ASW7	BBOV_II000680	44 kDa	unknown	2.6361	0
Histone H2B OS=Babesia bovis GN=BBOV_II001750 PE=3 SV=1	A7AT71	BBOV_II001750	12 kDa	unknown	2.6361	0
Gliding-associated protein 45, putative OS=Babesia bovis GN=BBOV_II005470 PE=2 SV=1	A7AU87	BBOV_II005470	22 kDa	unknown	2.6361	0
Uncharacterized protein OS=Babesia bovis GN=BBOV_IV006820 PE=4 SV=1	A7AR69	BBOV_IV006820	18 kDa	unknown	2.6361	0
FAD-dependent glycerol-3-phosphate dehydrogenase, putative OS=Babesia bovis GN=BBOV_III000930 PE=4 SV=1	A7AM76	BBOV_III000930	69 kDa	unknown	2.1089	0
Variant erythrocyte surface antigen-1, beta subunit OS=Babesia bovis GN=BBOV_II000910 PE=4 SV=1	A7ASZ0	BBOV_II000910	117 kDa	unknown	2.1089	0
Uncharacterized protein OS=Babesia bovis GN=BBOV_IV001130 PE=2 SV=1	A7AV84	BBOV_IV001130	23 kDa	unknown	2.1089	0
Variant erythrocyte surface antigen-1, beta subunit OS=Babesia bovis GN=BBOV_I004510 PE=4 SV=1	A7AWV4	BBOV_I004510	117 kDa	unknown	2.1089	0
Membrane protein, putative OS=Babesia bovis GN=BBOV_III004280 PE=4 SV=1	A7AN57	BBOV_III004280	100 kDa	unknown	2.1089	0
Uncharacterized protein OS=Babesia bovis GN=BBOV_II002870 PE=4 SV=1	A7ATI1	BBOV_II002870	61 kDa	unknown	2.1089	0
SmORF OS=Babesia bovis GN=BBOV_III011960 PE=4 SV=1	A7AQB4	BBOV_III011960	22 kDa	unknown	2.1089	0
Uncharacterized protein OS=Babesia bovis GN=BBOV_I001020 PE=2 SV=1	A7AXC2	BBOV_I001020	23 kDa	unknown	2.1089	0
Uncharacterized protein OS=Babesia bovis GN=BBOV_I003600 PE=4 SV=1	A7AWL4	BBOV_I003600	540 kDa	unknown	1.5816	19.371
Uncharacterized protein OS=Babesia bovis GN=BBOV_IV001170 PE=4 SV=1	A7AV88	BBOV_IV001170	84 kDa	unknown	1.5816	0
Actin OS=Babesia bovis GN=BBOV_I000300 PE=2 SV=1	A7AX51	BBOV_I000300	42 kDa	unknown	1.5816	0
Uncharacterized protein OS=Babesia bovis GN=BBOV_IV007120 PE=4 SV=1	A7AR99	BBOV_IV007120	60 kDa	unknown	1.5816	0
Myosin A OS=Babesia bovis GN=BBOV_I003490 PE=4 SV=1	A7AWK3	BBOV_I003490	94 kDa	unknown	1.5816	0
Uncharacterized protein OS=Babesia bovis GN=BBOV_IV002110 PE=4 SV=1	A7AVI2	BBOV_IV002110	52 kDa	unknown	1.5816	0
Mitochondrial phosphate transporter OS=Babesia bovis GN=BBOV_IV003410 PE=3 SV=1	A7AVW1	BBOV_IV003410	37 kDa	unknown	1.5816	0
Fatty acyl-CoA synthetase 3 OS=Babesia bovis GN=BBOV_IV000960 PE=4 SV=1	Q5EF32	BBOV_IV000960	77 kDa	unknown	1.5816	0
Adenine nucleotide translocase OS=Babesia bovis GN=BBOV_III010060 PE=2 SV=1	A7APS8	BBOV_III010060	34 kDa	unknown	1.5816	0
Membrane protein, putative OS=Babesia bovis GN=BBOV_II000070 PE=4 SV=1	A7ASQ7	BBOV_II000070	49 kDa	unknown	1.5816	0
Formate/nitrite transporter family protein, putative OS=Babesia bovis GN=BBOV_I000410 PE=2 SV=1	A7AX62	BBOV_I000410	30 kDa	unknown	1.5816	0
Membrane protein, putative OS=Babesia bovis GN=BBOV_I001380 PE=4 SV=1	A7AVZ4	BBOV_I001380	49 kDa	unknown	1.5816	0
Membrane protein, putative OS=Babesia bovis GN=BBOV_II007770 PE=4 SV=1	A7AUW6	BBOV_II007770	49 kDa	unknown	1.5816	0
Membrane protein, putative OS=Babesia bovis GN=BBOV_III000060 PE=4 SV=1	A7ALZ1	BBOV_III000060	49 kDa	unknown	1.5816	0
Membrane protein, putative OS=Babesia bovis GN=BBOV_III011920 PE=4 SV=1	A7AQB0	BBOV_III011920	49 kDa	unknown	1.5816	0
Polyubiquitin, putative OS=Babesia bovis GN=BBOV_IV010030 PE=4 SV=1	A7AS38	BBOV_IV010030	26 kDa	unknown	1.5816	0
Ubiquitin / ribosomal protein CEP52 OS=Babesia bovis GN=BBOV_IV003190 PE=2 SV=1	A7AVT9	BBOV_IV003190	15 kDa	unknown	1.5816	0
Variant erythrocyte surface antigen-1, beta subunit OS=Babesia bovis GN=BBOV_III002320 PE=4 SV=1	A7AML4	BBOV_III002320	126 kDa	unknown	1.0544	0
Variant erythrocyte surface antigen-1, beta subunit OS=Babesia bovis GN=BBOV_II004130 PE=4 SV=1	A7ATV7	BBOV_II004130	121 kDa	unknown	1.0544	0
Uncharacterized protein OS=Babesia bovis GN=BBOV_III001980 PE=2 SV=1	A7AMI1	BBOV_III001980	33 kDa	unknown	1.0544	0
Variant erythrocyte surface antigen-1, beta subunit OS=Babesia bovis GN=BBOV_III000700 PE=4 SV=1	A7AM53	BBOV_III000700	124 kDa	unknown	1.0544	0
Variant erythrocyte surface antigen-1, beta subunit OS=Babesia bovis GN=BBOV_IV002830 PE=4 SV=1	A7AVQ4	BBOV_IV002830	96 kDa	unknown	1.0544	0
Variant erythrocyte surface antigen-1, alpha subunit OS=Babesia bovis GN=BBOV_I003900 PE=4 SV=1	A7AWP4	BBOV_I003900	146 kDa	unknown	1.0544	0
Variant erythrocyte surface antigen-1, beta subunit OS=Babesia bovis GN=BBOV_IV005670 PE=4 SV=1	A7AQV9	BBOV_IV005670	125 kDa	unknown	1.0544	0
Variant erythrocyte surface antigen-1, alpha subunit OS=Babesia bovis GN=BBOV_IV005680 PE=4 SV=1	A7AQW0	BBOV_IV005680	144 kDa	unknown	1.0544	0
Uncharacterized protein OS=Babesia bovis GN=BBOV_II001760 PE=2 SV=1	A7AT72	BBOV_II001760	23 kDa	unknown	1.0544	0
Uncharacterized protein OS=Babesia bovis GN=BBOV_IV003440 PE=4 SV=1	A7AVW4	BBOV_IV003440	98 kDa	unknown	1.0544	0
Calcium ATPase SERCA-like, putative OS=Babesia bovis GN=BBOV_II005700 PE=3 SV=1	A7AUB0	BBOV_II005700	112 kDa	unknown	1.0544	0
p18 protein OS=Babesia bovis GN=BBOV_II002890 PE=4 SV=1	A7ATI3	BBOV_II002890	114 kDa	unknown	1.0544	0
Uncharacterized protein OS=Babesia bovis GN=BBOV_IV000840 PE=4 SV=1	A7AV56	BBOV_IV000840	76 kDa	unknown	1.0544	9.6857
12D3 antigen OS=Babesia bovis GN=BBOV_IV008150 PE=2 SV=1	A7ARK0	BBOV_IV008150	38 kDa	unknown	1.0544	0
Variant erythrocyte surface antigen-1, beta subunit OS=Babesia bovis GN=BBOV_I005170 PE=4 SV=1	A7AX20	BBOV_I005170	126 kDa	unknown	1.0544	0
Ribosomal protein RPL4A OS=Babesia bovis GN=BBOV_II006110 PE=2 SV=1	A7AUF0	BBOV_II006110	40 kDa	unknown	1.0544	0
Glyceraldehyde-3-phosphate dehydrogenase OS=Babesia bovis GN=BBOV_II002540 PE=3 SV=1	A7ATE8	BBOV_II002540	36 kDa	unknown	1.0544	0
Thioredoxin family protein OS=Babesia bovis GN=BBOV_II006380 PE=2 SV=1	A7AUH7	BBOV_II006380	24 kDa	unknown	1.0544	0
Spherical Body Protein 2 (SBP2) OS=Babesia bovis GN=BBOV_II000740 PE=4 SV=1	A7ASX3	BBOV_II000740	244 kDa	unknown	1.0544	0
40S ribosomal protein S8 OS=Babesia bovis GN=BBOV_IV000190 PE=3 SV=1	A7AUZ3	BBOV_IV000190	22 kDa	unknown	1.0544	0
Small GTP-binding protein sar1 OS=Babesia bovis GN=BBOV_II004300 PE=2 SV=1	A7ATX4	BBOV_II004300	22 kDa	unknown	1.0544	0
Ribosomal protein L2 family protein OS=Babesia bovis GN=BBOV_III011800 PE=4 SV=1	A7AQ98	BBOV_III011800	28 kDa	unknown	1.0544	0
Histone H2B OS=Babesia bovis GN=BBOV_IV006840 PE=2 SV=1	A7AR71	BBOV_IV006840	14 kDa	unknown	1.0544	0
Uncharacterized protein OS=Babesia bovis GN=BBOV_III009890 PE=2 SV=1	A7APR1	BBOV_III009890	15 kDa	unknown	1.0544	0
60S ribosomal protein L12 protein, putative OS=Babesia bovis GN=BBOV_II003110 PE=3 SV=1	A7ATK5	BBOV_II003110	18 kDa	unknown	1.0544	0
Uncharacterized protein OS=Babesia bovis GN=BBOV_II004520 PE=4 SV=1	A7ATZ6	BBOV_II004520	208 kDa	unknown	0.52722	0
Histidyl-tRNA synthetase, putative OS=Babesia bovis GN=BBOV_IV001190 PE=3 SV=1	A7AV90	BBOV_IV001190	101 kDa	unknown	0.52722	19.371
Uncharacterized protein OS=Babesia bovis GN=BBOV_IV000220 PE=4 SV=1	A7AUZ6	BBOV_IV000220	495 kDa	unknown	0.52722	0
Uncharacterized protein OS=Babesia bovis GN=BBOV_IV000700 PE=4 SV=1	A7AV42	BBOV_IV000700	284 kDa	unknown	0.52722	0
Uncharacterized protein OS=Babesia bovis GN=BBOV_III009440 PE=3 SV=1	A7APL6	BBOV_III009440	59 kDa	unknown	0.52722	9.6857
Uncharacterized protein OS=Babesia bovis GN=BBOV_II002630 PE=4 SV=1	A7ATF7	BBOV_II002630	118 kDa	unknown	0.52722	0
Uncharacterized protein OS=Babesia bovis GN=BBOV_IV001580 PE=4 SV=1	A7AVC9	BBOV_IV001580	122 kDa	unknown	0.52722	9.6857
Uncharacterized protein OS=Babesia bovis GN=BBOV_II004870 PE=4 SV=1	A7AU31	BBOV_II004870	101 kDa	unknown	0.52722	0
Tetratricopeptide repeat containing domain protein OS=Babesia bovis GN=BBOV_IV011250 PE=4 SV=1	A7ASF8	BBOV_IV011250	120 kDa	unknown	0.52722	0
Helicase, putative OS=Babesia bovis GN=BBOV_I001530 PE=4 SV=1	A7AW09	BBOV_I001530	205 kDa	unknown	0.52722	0
Variant erythrocyte surface antigen-1, alpha subunit OS=Babesia bovis GN=BBOV_II001410 PE=4 SV=1	A7AT38	BBOV_II001410	143 kDa	unknown	0.52722	0
Uncharacterized protein OS=Babesia bovis GN=BBOV_IV011740 PE=4 SV=1	A7ASK7	BBOV_IV011740	166 kDa	unknown	0.52722	9.6857
Ubiquitin carboxyl-terminal hydrolase, putative OS=Babesia bovis GN=BBOV_IV001730 PE=3 SV=1	A7AVE4	BBOV_IV001730	164 kDa	unknown	0.52722	19.371
Uncharacterized protein OS=Babesia bovis GN=BBOV_III003220 PE=4 SV=1	A7AMV2	BBOV_III003220	27 kDa	unknown	0.52722	9.6857
Phospholipid-transporting ATPase OS=Babesia bovis GN=BBOV_IV003630 PE=3 SV=1	A7AVY3	BBOV_IV003630	127 kDa	unknown	0.52722	0
Uncharacterized protein OS=Babesia bovis GN=BBOV_II005370 PE=4 SV=1	A7AU77	BBOV_II005370	45 kDa	unknown	0.52722	9.6857
GTP-binding nuclear protein OS=Babesia bovis GN=BBOV_IV010920 PE=2 SV=1	A7ASC6	BBOV_IV010920	24 kDa	unknown	0.52722	0
DNA gyrase A subunit, putative OS=Babesia bovis GN=BBOV_IV003640 PE=4 SV=1	A7AVY4	BBOV_IV003640	119 kDa	unknown	0.52722	0
Uncharacterized protein OS=Babesia bovis GN=BBOV_I002090 PE=4 SV=1	A7AW64	BBOV_I002090	79 kDa	unknown	0.52722	0
Heat shock protein 90 OS=Babesia bovis GN=HSP90 PE=2 SV=1	Q9NDI2	HSP90	83 kDa	unknown	0.52722	0
Uncharacterized protein OS=Babesia bovis GN=BBOV_II001740 PE=4 SV=1	A7AT70	BBOV_II001740	124 kDa	unknown	0.52722	0
Tetratricopeptide repeat domain containing protein OS=Babesia bovis GN=BBOV_III002230 PE=4 SV=1	A7AMK6	BBOV_III002230	62 kDa	unknown	0.52722	9.6857
60S ribosomal protein L36 OS=Babesia bovis GN=BBOV_II003460 PE=2 SV=1	A7ATP0	BBOV_II003460	13 kDa	unknown	0.52722	0
Uncharacterized protein OS=Babesia bovis GN=BBOV_IV010130 PE=4 SV=1	A7AS48	BBOV_IV010130	123 kDa	unknown	0.52722	9.6857
Uncharacterized protein OS=Babesia bovis GN=BBOV_IV008580 PE=4 SV=1	A7ARP3	BBOV_IV008580	109 kDa	unknown	0.52722	0
Pre-mRNA splicing factor RNA helicase, putative OS=Babesia bovis GN=BBOV_I004340 PE=4 SV=1	A7AWT7	BBOV_I004340	79 kDa	unknown	0.52722	0
Membrane protein, putative OS=Babesia bovis GN=BBOV_IV004810 PE=4 SV=1	A7AQM3	BBOV_IV004810	70 kDa	unknown	0.52722	0
DEAD/DEAH box helicase OS=Babesia bovis GN=BBOV_IV001840 PE=3 SV=1	A7AVF5	BBOV_IV001840	68 kDa	unknown	0.52722	0
Membrane protein, putative OS=Babesia bovis GN=BBOV_III004560 PE=4 SV=1	A7AN85	BBOV_III004560	62 kDa	unknown	0.52722	0
ATP-NAD-dependent kinase, putative OS=Babesia bovis GN=BBOV_IV002800 PE=3 SV=1	A7AVQ1	BBOV_IV002800	42 kDa	unknown	0.52722	0
Elongation factor 1-alpha OS=Babesia bovis GN=BBOV_IV010630 PE=2 SV=1	Q2LEY6	BBOV_IV010630	49 kDa	unknown	0.52722	0
Uncharacterized protein OS=Babesia bovis GN=BBOV_IV004620 PE=4 SV=1	A7AQK4	BBOV_IV004620	24 kDa	unknown	0.52722	0
Uncharacterized protein OS=Babesia bovis GN=BBOV_III005550 PE=4 SV=1	A7ANI4	BBOV_III005550	44 kDa	unknown	0.52722	0
Membrane protein, putative OS=Babesia bovis GN=BBOV_IV000080 PE=4 SV=1	A7AUY2	BBOV_IV000080	68 kDa	unknown	0.52722	0
Heat shock protein 70, putative OS=Babesia bovis GN=BBOV_III007800 PE=3 SV=1	A7AP56	BBOV_III007800	71 kDa	unknown	0.52722	0
Uncharacterized protein OS=Babesia bovis GN=BBOV_II002450 PE=4 SV=1	A7ATE0	BBOV_II002450	56 kDa	unknown	0.52722	0
DnaK protein OS=Babesia bovis GN=HSP70 PE=2 SV=1	Q9U545	HSP70	70 kDa	unknown	0.52722	0
Uncharacterized protein OS=Babesia bovis GN=BBOV_II005380 PE=4 SV=1	A7AU78	BBOV_II005380	51 kDa	unknown	0.52722	0
Long-chain acyl-CoA synthetase, putative OS=Babesia bovis GN=BBOV_III010400 PE=4 SV=1	A7APW0	BBOV_III010400	78 kDa	unknown	0.52722	0
Hexose transporter OS=Babesia bovis GN=BBOV_IV003170 PE=3 SV=1	A7AVT7	BBOV_IV003170	51 kDa	unknown	0.52722	0
rRNA adenine N(6)-methyltransferase OS=Babesia bovis GN=BBOV_III002690 PE=3 SV=1	A7AMQ0	BBOV_III002690	28 kDa	unknown	0.52722	9.6857
Membrane protein, putative OS=Babesia bovis GN=BBOV_III009700 PE=4 SV=1	A7APP2	BBOV_III009700	40 kDa	unknown	0.52722	0
DEAD/DEAH box helicase and helicase conserved C-terminal domain containing protein OS=Babesia bovis GN=BBOV_I004220 PE=3 SV=1	A7AWS5	BBOV_I004220	51 kDa	unknown	0.52722	0
Uncharacterized protein OS=Babesia bovis GN=BBOV_III006820 PE=4 SV=1	A7ANV9	BBOV_III006820	69 kDa	unknown	0.52722	0
Uncharacterized protein OS=Babesia bovis GN=BBOV_II003760 PE=4 SV=1	A7ATS0	BBOV_II003760	58 kDa	unknown	0.52722	0
Uncharacterized protein OS=Babesia bovis GN=BBOV_IV004030 PE=4 SV=1	A7AQE5	BBOV_IV004030	51 kDa	unknown	0.52722	0
DEAD/DEAH box helicase and helicase conserved C-terminal domain containing protein OS=Babesia bovis GN=BBOV_I004920 PE=4 SV=1	A7AWZ5	BBOV_I004920	112 kDa	unknown	0.52722	0
Hydrolase, NUDIX family protein OS=Babesia bovis GN=BBOV_III003580 PE=4 SV=1	A7AMY8	BBOV_III003580	51 kDa	unknown	0.52722	0
Protein SEY1 homolog OS=Babesia bovis GN=BBOV_II001090 PE=3 SV=1	A7AT07	BBOV_II001090	93 kDa	unknown	0.52722	0
Mitochondrial processing peptidase alpha subunit, putative OS=Babesia bovis GN=BBOV_III003850 PE=3 SV=1	A7AN14	BBOV_III003850	56 kDa	unknown	0.52722	0
Membrane protein, putative OS=Babesia bovis GN=BBOV_IV007140 PE=2 SV=1	A7ARA1	BBOV_IV007140	24 kDa	unknown	0.52722	0
Uncharacterized protein OS=Babesia bovis GN=BBOV_II007350 PE=4 SV=1	A7AUS4	BBOV_II007350	48 kDa	unknown	0.52722	0
Sortilin, putative OS=Babesia bovis GN=BBOV_I002730 PE=4 SV=1	A7AWC7	BBOV_I002730	98 kDa	unknown	0.52722	0
Small heat shock protein OS=Babesia bovis GN=BBOV_II004080 PE=2 SV=1	A7ATV2	BBOV_II004080	21 kDa	unknown	0.52722	0
Membrane protein, putative OS=Babesia bovis GN=BBOV_III002710 PE=4 SV=1	A7AMQ2	BBOV_III002710	13 kDa	unknown	0.52722	0
Ribosomal protein S2 OS=Babesia bovis GN=BBOV_IV003540 PE=2 SV=1	A7AVX4	BBOV_IV003540	29 kDa	unknown	0.52722	0
Uncharacterized protein OS=Babesia bovis GN=BBOV_I005070 PE=2 SV=1	A7AX07	BBOV_I005070	54 kDa	unknown	0.52722	0
60S ribosomal protein L7, putative OS=Babesia bovis GN=BBOV_III000980 PE=2 SV=1	A7AM81	BBOV_III000980	30 kDa	unknown	0.52722	0
Uncharacterized protein OS=Babesia bovis GN=BBOV_III006790 PE=4 SV=1	A7ANV6	BBOV_III006790	47 kDa	unknown	0.52722	0
Tubulin beta chain OS=Babesia bovis GN=BBOV_III004850 PE=2 SV=1	A7ANB4	BBOV_III004850	49 kDa	unknown	0.52722	0
Uncharacterized protein OS=Babesia bovis GN=BBOV_IV005490 PE=4 SV=1	A7AQU1	BBOV_IV005490	48 kDa	unknown	0.52722	0
40S ribosomal subunit protein S14, putative OS=Babesia bovis GN=BBOV_II003160 PE=3 SV=1	A7ATL0	BBOV_II003160	17 kDa	unknown	0.52722	0
Membrane protein, putative OS=Babesia bovis GN=BBOV_III005360 PE=4 SV=1	A7ANG5	BBOV_III005360	85 kDa	unknown	0.52722	0
Heat shock protein DNAJ, putative OS=Babesia bovis GN=BBOV_IV010060 PE=4 SV=1	A7AS41	BBOV_IV010060	22 kDa	unknown	0.52722	0
40S ribosomal protein S4 OS=Babesia bovis GN=BBOV_III007530 PE=2 SV=1	A7AP30	BBOV_III007530	30 kDa	unknown	0.52722	0
40S ribosomal protein S18, putative OS=Babesia bovis GN=BBOV_IV005450 PE=2 SV=1	A7AQT7	BBOV_IV005450	17 kDa	unknown	0.52722	0
Uncharacterized protein OS=Babesia bovis GN=BBOV_I003050 PE=2 SV=1	A7AWF9	BBOV_I003050	28 kDa	unknown	0.52722	0
Transporter, major facilitator family protein OS=Babesia bovis GN=BBOV_III011280 PE=4 SV=1	A7AQ46	BBOV_III011280	48 kDa	unknown	0.52722	0
Uncharacterized protein OS=Babesia bovis GN=BBOV_II000480 PE=4 SV=1	A7ASU7	BBOV_II000480	23 kDa	unknown	0.52722	0
Ribosomal L27e protein family protein OS=Babesia bovis GN=BBOV_III010680 PE=4 SV=1	A7APY6	BBOV_III010680	17 kDa	unknown	0.52722	0
Protein transport protein SEC61 gamma subunit, putative OS=Babesia bovis GN=BBOV_IV002770 PE=3 SV=1	A7AVP8	BBOV_IV002770	9 kDa	unknown	0.52722	0
SmORF OS=Babesia bovis GN=BBOV_II002280 PE=4 SV=1	A7ATC3	BBOV_II002280	41 kDa	unknown	0.52722	0
60S ribosomal protein L23, putative OS=Babesia bovis GN=BBOV_III001580 PE=3 SV=1	A7AME1	BBOV_III001580	17 kDa	unknown	0.52722	0
SmORF OS=Babesia bovis GN=BBOV_II001380 PE=4 SV=1	A7AT35	BBOV_II001380	30 kDa	unknown	0.52722	0
Ribosomal protein L38e, putative OS=Babesia bovis GN=BBOV_IV004550 PE=2 SV=1	A7AQJ7	BBOV_IV004550	9 kDa	unknown	0.52722	0
Uncharacterized protein OS=Babesia bovis GN=BBOV_III010310 PE=4 SV=1	A7APV3	BBOV_III010310	16 kDa	unknown	0.52722	0
Membrane protein, putative OS=Babesia bovis GN=BBOV_IV000100 PE=4 SV=1	A7AUY4	BBOV_IV000100	49 kDa	unknown	0.52722	0
Membrane protein, putative OS=Babesia bovis GN=BBOV_IV007420 PE=4 SV=1	A7ARC9	BBOV_IV007420	29 kDa	unknown	0.52722	0
Uncharacterized protein OS=Babesia bovis GN=BBOV_IV012100 PE=4 SV=1	A7ASP3	BBOV_IV012100	49 kDa	unknown	0.52722	0
Uncharacterized protein OS=Babesia bovis GN=BBOV_III008950 PE=2 SV=1	A7APG8	BBOV_III008950	32 kDa	unknown	0.52722	0
Uncharacterized protein OS=Babesia bovis GN=BBOV_III005120 PE=4 SV=1	A7ANE1	BBOV_III005120	28 kDa	unknown	0.52722	0
60S ribosomal L22e protein, putative OS=Babesia bovis GN=BBOV_II001860 PE=4 SV=1	A7AT81	BBOV_II001860	14 kDa	unknown	0.52722	0
Ribosomal protein L7Ae containing protein OS=Babesia bovis GN=BBOV_III006680 PE=2 SV=1	A7ANU5	BBOV_III006680	12 kDa	unknown	0.52722	0
Variant erythrocyte surface antigen-1, putative OS=Babesia bovis GN=BBOV_I005670 PE=4 SV=1	A7AXI2	BBOV_I005670	146 kDa	unknown	0	0
Phosphatidylinositol 3-and 4-kinase family protein OS=Babesia bovis GN=BBOV_III011480 PE=3 SV=1	A7AQ66	BBOV_III011480	388 kDa	unknown	0	9.6857
Variant erythrocyte surface antigen-1, alpha subunit OS=Babesia bovis GN=BBOV_II002320 PE=4 SV=1	A7ATC7	BBOV_II002320	151 kDa	unknown	0	0
Variant erythrocyte surface antigen-1, alpha subunit OS=Babesia bovis GN=BBOV_I003840 PE=4 SV=1	A7AWN8	BBOV_I003840	145 kDa	unknown	0	9.6857
Variant erythrocyte surface antigen-1, alpha subunit OS=Babesia bovis GN=BBOV_III000100 PE=4 SV=1	A7ALZ5	BBOV_III000100	143 kDa	unknown	0	0
Variant erythrocyte surface antigen-1, alpha subunit OS=Babesia bovis GN=BBOV_I000020 PE=4 SV=1	A7AX24	BBOV_I000020	146 kDa	unknown	0	0
cGMP dependent protein kinase OS=Babesia bovis GN=BBOV_I004690 PE=4 SV=1	A7AWX2	BBOV_I004690	101 kDa	unknown	0	19.371
Variant erythrocyte surface antigen-1, alpha subunit OS=Babesia bovis GN=BBOV_IV007990 PE=4 SV=1	A7ARI4	BBOV_IV007990	147 kDa	unknown	0	0
Variant erythrocyte surface antigen-1, alpha subunit OS=Babesia bovis GN=BBOV_I005190 PE=4 SV=1	A7AX22	BBOV_I005190	146 kDa	unknown	0	0
Uncharacterized protein OS=Babesia bovis GN=BBOV_III001960 PE=4 SV=1	A7AMH9	BBOV_III001960	73 kDa	unknown	0	9.6857
Uncharacterized protein OS=Babesia bovis GN=BBOV_IV010160 PE=4 SV=1	A7AS51	BBOV_IV010160	126 kDa	unknown	0	9.6857
Uncharacterized protein OS=Babesia bovis GN=BBOV_IV012000 PE=4 SV=1	A7ASN3	BBOV_IV012000	33 kDa	unknown	0	9.6857
Isocitrate dehydrogenase [NADP] OS=Babesia bovis GN=BBOV_III007260 PE=3 SV=1	A7AP03	BBOV_III007260	50 kDa	unknown	0	9.6857
Variant erythrocyte surface antigen-1, alpha subunit OS=Babesia bovis GN=BBOV_III007690 PE=4 SV=1	A7AP45	BBOV_III007690	151 kDa	unknown	0	0
Uncharacterized protein OS=Babesia bovis GN=BBOV_IV009900 PE=4 SV=1	A7AS25	BBOV_IV009900	60 kDa	unknown	0	9.6857
Variant erythrocyte surface antigen-1 family protein OS=Babesia bovis GN=BBOV_III003060 PE=4 SV=1	A7AMT6	BBOV_III003060	108 kDa	unknown	0	9.6857
Uncharacterized protein OS=Babesia bovis GN=BBOV_IV008160 PE=4 SV=1	A7ARK1	BBOV_IV008160	88 kDa	unknown	0	9.6857
RNA helicase, putative OS=Babesia bovis GN=BBOV_I002940 PE=4 SV=1	A7AWE8	BBOV_I002940	131 kDa	unknown	0	9.6857
Uncharacterized protein OS=Babesia bovis GN=BBOV_IV007370 PE=4 SV=1	A7ARC4	BBOV_IV007370	119 kDa	unknown	0	9.6857
Variant erythrocyte surface antigen-1, beta subunit OS=Babesia bovis GN=BBOV_II006790 PE=4 SV=1	A7AUL8	BBOV_II006790	120 kDa	unknown	0	9.6857
Variant erythrocyte surface antigen-1, alpha subunit OS=Babesia bovis GN=BBOV_II000900 PE=4 SV=1	A7ASY9	BBOV_II000900	146 kDa	unknown	0	0
Variant erythrocyte surface antigen-1, alpha subunit OS=Babesia bovis GN=BBOV_III011940 PE=4 SV=1	A7AQB2	BBOV_III011940	144 kDa	unknown	0	0
DNA mismatch repair protein, putative OS=Babesia bovis GN=BBOV_IV010910 PE=4 SV=1	A7ASC5	BBOV_IV010910	91 kDa	unknown	0	9.6857
Variant erythrocyte surface antigen-1, alpha subunit OS=Babesia bovis GN=BBOV_I004520 PE=4 SV=1	A7AWV5	BBOV_I004520	149 kDa	unknown	0	0
Variant erythrocyte surface antigen-1, alpha subunit OS=Babesia bovis GN=BBOV_I005140 PE=4 SV=1	A7AX17	BBOV_I005140	150 kDa	unknown	0	0
Variant erythrocyte surface antigen-1, alpha subunit OS=Babesia bovis GN=BBOV_III000040 PE=4 SV=1	A7ALY9	BBOV_III000040	122 kDa	unknown	0	0
Ribosomal protein L24e, putative OS=Babesia bovis GN=BBOV_III003570 PE=4 SV=1	A7AMY7	BBOV_III003570	17 kDa	unknown	0	9.6857
Variant erythrocyte surface antigen-1, putative OS=Babesia bovis GN=BBOV_I005540 PE=4 SV=1	A7AXH6	BBOV_I005540	117 kDa	unknown	0	0
SmORF OS=Babesia bovis GN=BBOV_I003890 PE=4 SV=1	A7AWP3	BBOV_I003890	34 kDa	unknown	0	9.6857
Variant erythrocyte surface antigen-1, beta subunit OS=Babesia bovis GN=BBOV_I000060 PE=4 SV=1	A7AX28	BBOV_I000060	66 kDa	unknown	0	0
Uncharacterized protein OS=Babesia bovis GN=BBOV_IV003280 PE=4 SV=1	A7AVU8	BBOV_IV003280	20 kDa	unknown	0	9.6857
Uncharacterized protein OS=Babesia bovis GN=BBOV_II000930 PE=4 SV=1	A7ASZ2	BBOV_II000930	54 kDa	unknown	0	0
Uncharacterized protein OS=Babesia bovis GN=BBOV_II004180 PE=4 SV=1	A7ATW2	BBOV_II004180	54 kDa	unknown	0	0
Variant erythrocyte surface antigen-1, alpha subunit OS=Babesia bovis GN=BBOV_IV001510 PE=4 SV=1	A7AVC2	BBOV_IV001510	16 kDa	unknown	0	0

## Sheet: 2nd replicate-Unique peptides
					Total Unique Peptide Count	Total Unique Peptide Count
Identified Proteins	Accession Number	Alternate ID	Molecular Weight	Taxonomy	Biotinylated	Control
Spherical body protein 3 OS=Babesia bovis GN=BBOV_I004210 PE=4 SV=1	A7AWS4	BBOV_I004210	126 kDa	unknown	33	0
Rhoptry-associated protein 1 (RAP-1) OS=Babesia bovis GN=BBOV_IV009860 PE=4 SV=1	A7AS21	BBOV_IV009860	65 kDa	unknown	16	0
200 kDa antigen p200 OS=Babesia bovis GN=BBOV_I002740 PE=4 SV=1	A7AWC8	BBOV_I002740	121 kDa	unknown	12	0
Merozoite surface antigen 1 OS=Babesia bovis GN=MSA-1 PE=2 SV=1	Q9BHA2	MSA-1	35 kDa	unknown	12	0
p29 protein OS=Babesia bovis GN=BBOV_II004030 PE=2 SV=1	A7ATU7	BBOV_II004030	23 kDa	unknown	9	1
MAC/perforin domain containing protein OS=Babesia bovis GN=BBOV_IV001370 PE=4 SV=1	A7AVA8	BBOV_IV001370	108 kDa	unknown	9	0
Uncharacterized protein (Fragment) OS=Babesia bovis GN=BBOV_IV003750 PE=4 SV=1	A7AQB7	BBOV_IV003750	108 kDa	unknown	9	0
P-type ATPase4, putative OS=Babesia bovis GN=BBOV_IV010020 PE=3 SV=1	A7AS37	BBOV_IV010020	138 kDa	unknown	8	0
Uncharacterized protein OS=Babesia bovis GN=BBOV_I003130 PE=4 SV=1	A7AWG7	BBOV_I003130	41 kDa	unknown	8	0
Uncharacterized protein OS=Babesia bovis GN=BBOV_IV001180 PE=4 SV=1	A7AV89	BBOV_IV001180	137 kDa	unknown	7	0
Uncharacterized protein (Fragment) OS=Babesia bovis GN=BBOV_IV003650 PE=4 SV=1	A7AVY5	BBOV_IV003650	227 kDa	unknown	7	0
85 kDa protein OS=Babesia bovis GN=BBOV_II002880 PE=4 SV=1	A7ATI2	BBOV_II002880	63 kDa	unknown	7	0
Membrane protein, putative OS=Babesia bovis GN=BBOV_III010320 PE=4 SV=1	A7APV4	BBOV_III010320	81 kDa	unknown	6	0
Apical membrane antigen 1 OS=Babesia bovis GN=BBOV_IV011230 PE=4 SV=1	A7ASF6	BBOV_IV011230	67 kDa	unknown	6	0
Acid phosphatase, putative OS=Babesia bovis GN=BBOV_I004700 PE=4 SV=1	A7AWX3	BBOV_I004700	43 kDa	unknown	5	0
Lysophospholipase, putative OS=Babesia bovis GN=BBOV_IV010560 PE=4 SV=1	A7AS90	BBOV_IV010560	43 kDa	unknown	5	0
ATP synthase subunit beta OS=Babesia bovis GN=BBOV_IV005830 PE=2 SV=1	A7AQX5	BBOV_IV005830	55 kDa	unknown	5	0
Protein disulfide isomerase related protein OS=Babesia bovis GN=BBOV_IV009100 PE=4 SV=1	A7ARU5	BBOV_IV009100	44 kDa	unknown	5	0
Calcium-dependent protein kinase 4 OS=Babesia bovis GN=BBOV_IV003210 PE=3 SV=1	A7AVU1	BBOV_IV003210	58 kDa	unknown	5	0
Uncharacterized protein OS=Babesia bovis GN=BBOV_III002570 PE=4 SV=1	A7AMN8	BBOV_III002570	29 kDa	unknown	5	0
Merozoite surface antigen 2a1 OS=Babesia bovis GN=msa PE=4 SV=1	Q3LUQ3	msa	35 kDa	unknown	5	0
Hexose transporter OS=Babesia bovis GN=BBOV_IV003180 PE=3 SV=1	A7AVT8	BBOV_IV003180	59 kDa	unknown	4	0
FAD-dependent glycerol-3-phosphate dehydrogenase, putative OS=Babesia bovis GN=BBOV_III000930 PE=4 SV=1	A7AM76	BBOV_III000930	69 kDa	unknown	4	0
SmORF OS=Babesia bovis GN=BBOV_III011930 PE=4 SV=1	A7AQB1	BBOV_III011930	34 kDa	unknown	4	0
Vesicle-associated membrane protein, putative OS=Babesia bovis GN=BBOV_II001250 PE=2 SV=1	A7AT23	BBOV_II001250	25 kDa	unknown	4	0
Histone H4 OS=Babesia bovis GN=BBOV_III007560 PE=3 SV=1	A7AP33	BBOV_III007560	11 kDa	unknown	4	0
Uncharacterized protein OS=Babesia bovis GN=BBOV_IV001130 PE=2 SV=1	A7AV84	BBOV_IV001130	23 kDa	unknown	4	0
Uncharacterized protein OS=Babesia bovis GN=BBOV_I001680 PE=4 SV=1	A7AW24	BBOV_I001680	30 kDa	unknown	4	0
Membrane protein, putative OS=Babesia bovis GN=BBOV_III004280 PE=4 SV=1	A7AN57	BBOV_III004280	100 kDa	unknown	4	0
Uncharacterized protein OS=Babesia bovis GN=BBOV_II002870 PE=4 SV=1	A7ATI1	BBOV_II002870	61 kDa	unknown	4	0
Uncharacterized protein OS=Babesia bovis GN=BBOV_IV000780 PE=4 SV=1	A7AV50	BBOV_IV000780	26 kDa	unknown	4	0
SmORF OS=Babesia bovis GN=BBOV_III011960 PE=4 SV=1	A7AQB4	BBOV_III011960	22 kDa	unknown	4	0
Merozoite surface antigen 2b OS=Babesia bovis GN=msa PE=4 SV=1	Q3LUQ1	msa	32 kDa	unknown	4	0
Histone H2A OS=Babesia bovis GN=BBOV_II006460 PE=2 SV=1	A7AUI5	BBOV_II006460	17 kDa	unknown	3	0
Actin OS=Babesia bovis GN=BBOV_I000300 PE=2 SV=1	A7AX51	BBOV_I000300	42 kDa	unknown	3	0
Spherical Body Protein 2 truncated copy 12 (SBP2) OS=Babesia bovis GN=BBOV_II000680 PE=2 SV=1	A7ASW7	BBOV_II000680	44 kDa	unknown	3	0
Uncharacterized protein OS=Babesia bovis GN=BBOV_IV007120 PE=4 SV=1	A7AR99	BBOV_IV007120	60 kDa	unknown	3	0
Myosin A OS=Babesia bovis GN=BBOV_I003490 PE=4 SV=1	A7AWK3	BBOV_I003490	94 kDa	unknown	3	0
Merozoite surface antigen 2 OS=Babesia bovis GN=MSA-2c PE=2 SV=1	Q95UH2	MSA-2c	30 kDa	unknown	3	0
Histone H2B OS=Babesia bovis GN=BBOV_II001750 PE=3 SV=1	A7AT71	BBOV_II001750	12 kDa	unknown	3	0
Mitochondrial phosphate transporter OS=Babesia bovis GN=BBOV_IV003410 PE=3 SV=1	A7AVW1	BBOV_IV003410	37 kDa	unknown	3	0
Uncharacterized protein OS=Babesia bovis GN=BBOV_I001020 PE=2 SV=1	A7AXC2	BBOV_I001020	23 kDa	unknown	3	0
Histone H3 OS=Babesia bovis GN=BBOV_II001890 PE=3 SV=1	A7AT84	BBOV_II001890	15 kDa	unknown	3	0
Uncharacterized protein OS=Babesia bovis GN=BBOV_IV001170 PE=4 SV=1	A7AV88	BBOV_IV001170	84 kDa	unknown	2	0
Variant erythrocyte surface antigen-1, beta subunit OS=Babesia bovis GN=BBOV_I000040 PE=4 SV=1	A7AX26	BBOV_I000040	123 kDa	unknown	2	0
Uncharacterized protein OS=Babesia bovis GN=BBOV_III001980 PE=2 SV=1	A7AMI1	BBOV_III001980	33 kDa	unknown	2	0
Variant erythrocyte surface antigen-1, beta subunit OS=Babesia bovis GN=BBOV_II000910 PE=4 SV=1	A7ASZ0	BBOV_II000910	117 kDa	unknown	2	0
Uncharacterized protein OS=Babesia bovis GN=BBOV_II001760 PE=2 SV=1	A7AT72	BBOV_II001760	23 kDa	unknown	2	0
Uncharacterized protein OS=Babesia bovis GN=BBOV_IV003440 PE=4 SV=1	A7AVW4	BBOV_IV003440	98 kDa	unknown	2	0
Calcium ATPase SERCA-like, putative OS=Babesia bovis GN=BBOV_II005700 PE=3 SV=1	A7AUB0	BBOV_II005700	112 kDa	unknown	2	0
12D3 antigen OS=Babesia bovis GN=BBOV_IV008150 PE=2 SV=1	A7ARK0	BBOV_IV008150	38 kDa	unknown	2	0
Variant erythrocyte surface antigen-1, beta subunit OS=Babesia bovis GN=BBOV_I004510 PE=4 SV=1	A7AWV4	BBOV_I004510	117 kDa	unknown	2	0
Ribosomal protein RPL4A OS=Babesia bovis GN=BBOV_II006110 PE=2 SV=1	A7AUF0	BBOV_II006110	40 kDa	unknown	2	0
Uncharacterized protein OS=Babesia bovis GN=BBOV_IV002110 PE=4 SV=1	A7AVI2	BBOV_IV002110	52 kDa	unknown	2	0
Gliding-associated protein 45, putative OS=Babesia bovis GN=BBOV_II005470 PE=2 SV=1	A7AU87	BBOV_II005470	22 kDa	unknown	2	0
40S ribosomal protein S8 OS=Babesia bovis GN=BBOV_IV000190 PE=3 SV=1	A7AUZ3	BBOV_IV000190	22 kDa	unknown	2	0
Fatty acyl-CoA synthetase 3 OS=Babesia bovis GN=BBOV_IV000960 PE=4 SV=1	Q5EF32	BBOV_IV000960	77 kDa	unknown	2	0
Small GTP-binding protein sar1 OS=Babesia bovis GN=BBOV_II004300 PE=2 SV=1	A7ATX4	BBOV_II004300	22 kDa	unknown	2	0
Uncharacterized protein OS=Babesia bovis GN=BBOV_IV006820 PE=4 SV=1	A7AR69	BBOV_IV006820	18 kDa	unknown	2	0
Ribosomal protein L2 family protein OS=Babesia bovis GN=BBOV_III011800 PE=4 SV=1	A7AQ98	BBOV_III011800	28 kDa	unknown	2	0
Adenine nucleotide translocase OS=Babesia bovis GN=BBOV_III010060 PE=2 SV=1	A7APS8	BBOV_III010060	34 kDa	unknown	2	0
Uncharacterized protein OS=Babesia bovis GN=BBOV_III009890 PE=2 SV=1	A7APR1	BBOV_III009890	15 kDa	unknown	2	0
Membrane protein, putative OS=Babesia bovis GN=BBOV_II000070 PE=4 SV=1	A7ASQ7	BBOV_II000070	49 kDa	unknown	2	0
60S ribosomal protein L12 protein, putative OS=Babesia bovis GN=BBOV_II003110 PE=3 SV=1	A7ATK5	BBOV_II003110	18 kDa	unknown	2	0
Formate/nitrite transporter family protein, putative OS=Babesia bovis GN=BBOV_I000410 PE=2 SV=1	A7AX62	BBOV_I000410	30 kDa	unknown	2	0
Membrane protein, putative OS=Babesia bovis GN=BBOV_I001380 PE=4 SV=1	A7AVZ4	BBOV_I001380	49 kDa	unknown	2	0
Membrane protein, putative OS=Babesia bovis GN=BBOV_II007770 PE=4 SV=1	A7AUW6	BBOV_II007770	49 kDa	unknown	2	0
Membrane protein, putative OS=Babesia bovis GN=BBOV_III000060 PE=4 SV=1	A7ALZ1	BBOV_III000060	49 kDa	unknown	2	0
Histone H3 OS=Babesia bovis GN=BBOV_I001810 PE=3 SV=1	A7AW37	BBOV_I001810	15 kDa	unknown	2	0
Membrane protein, putative OS=Babesia bovis GN=BBOV_III011920 PE=4 SV=1	A7AQB0	BBOV_III011920	49 kDa	unknown	2	0
Uncharacterized protein OS=Babesia bovis GN=BBOV_I003600 PE=4 SV=1	A7AWL4	BBOV_I003600	540 kDa	unknown	1	1
Uncharacterized protein OS=Babesia bovis GN=BBOV_II004520 PE=4 SV=1	A7ATZ6	BBOV_II004520	208 kDa	unknown	1	0
Histidyl-tRNA synthetase, putative OS=Babesia bovis GN=BBOV_IV001190 PE=3 SV=1	A7AV90	BBOV_IV001190	101 kDa	unknown	1	1
Uncharacterized protein OS=Babesia bovis GN=BBOV_IV000220 PE=4 SV=1	A7AUZ6	BBOV_IV000220	495 kDa	unknown	1	0
Uncharacterized protein OS=Babesia bovis GN=BBOV_IV000700 PE=4 SV=1	A7AV42	BBOV_IV000700	284 kDa	unknown	1	0
Uncharacterized protein OS=Babesia bovis GN=BBOV_III009440 PE=3 SV=1	A7APL6	BBOV_III009440	59 kDa	unknown	1	1
Uncharacterized protein OS=Babesia bovis GN=BBOV_II002630 PE=4 SV=1	A7ATF7	BBOV_II002630	118 kDa	unknown	1	0
Uncharacterized protein OS=Babesia bovis GN=BBOV_IV001580 PE=4 SV=1	A7AVC9	BBOV_IV001580	122 kDa	unknown	1	1
Variant erythrocyte surface antigen-1, beta subunit OS=Babesia bovis GN=BBOV_III002320 PE=4 SV=1	A7AML4	BBOV_III002320	126 kDa	unknown	1	0
Uncharacterized protein OS=Babesia bovis GN=BBOV_II004870 PE=4 SV=1	A7AU31	BBOV_II004870	101 kDa	unknown	1	0
Tetratricopeptide repeat containing domain protein OS=Babesia bovis GN=BBOV_IV011250 PE=4 SV=1	A7ASF8	BBOV_IV011250	120 kDa	unknown	1	0
Helicase, putative OS=Babesia bovis GN=BBOV_I001530 PE=4 SV=1	A7AW09	BBOV_I001530	205 kDa	unknown	1	0
Variant erythrocyte surface antigen-1, alpha subunit OS=Babesia bovis GN=BBOV_II001410 PE=4 SV=1	A7AT38	BBOV_II001410	143 kDa	unknown	1	0
Uncharacterized protein OS=Babesia bovis GN=BBOV_IV011740 PE=4 SV=1	A7ASK7	BBOV_IV011740	166 kDa	unknown	1	1
Ubiquitin carboxyl-terminal hydrolase, putative OS=Babesia bovis GN=BBOV_IV001730 PE=3 SV=1	A7AVE4	BBOV_IV001730	164 kDa	unknown	1	1
Variant erythrocyte surface antigen-1, beta subunit OS=Babesia bovis GN=BBOV_II004130 PE=4 SV=1	A7ATV7	BBOV_II004130	121 kDa	unknown	1	0
Uncharacterized protein OS=Babesia bovis GN=BBOV_III003220 PE=4 SV=1	A7AMV2	BBOV_III003220	27 kDa	unknown	1	1
Variant erythrocyte surface antigen-1, beta subunit OS=Babesia bovis GN=BBOV_III000700 PE=4 SV=1	A7AM53	BBOV_III000700	124 kDa	unknown	1	0
Variant erythrocyte surface antigen-1, beta subunit OS=Babesia bovis GN=BBOV_IV002830 PE=4 SV=1	A7AVQ4	BBOV_IV002830	96 kDa	unknown	1	0
Phospholipid-transporting ATPase OS=Babesia bovis GN=BBOV_IV003630 PE=3 SV=1	A7AVY3	BBOV_IV003630	127 kDa	unknown	1	0
Uncharacterized protein OS=Babesia bovis GN=BBOV_II005370 PE=4 SV=1	A7AU77	BBOV_II005370	45 kDa	unknown	1	1
Variant erythrocyte surface antigen-1, alpha subunit OS=Babesia bovis GN=BBOV_I003900 PE=4 SV=1	A7AWP4	BBOV_I003900	146 kDa	unknown	1	0
Variant erythrocyte surface antigen-1, beta subunit OS=Babesia bovis GN=BBOV_IV005670 PE=4 SV=1	A7AQV9	BBOV_IV005670	125 kDa	unknown	1	0
GTP-binding nuclear protein OS=Babesia bovis GN=BBOV_IV010920 PE=2 SV=1	A7ASC6	BBOV_IV010920	24 kDa	unknown	1	0
DNA gyrase A subunit, putative OS=Babesia bovis GN=BBOV_IV003640 PE=4 SV=1	A7AVY4	BBOV_IV003640	119 kDa	unknown	1	0
Uncharacterized protein OS=Babesia bovis GN=BBOV_I002090 PE=4 SV=1	A7AW64	BBOV_I002090	79 kDa	unknown	1	0
Heat shock protein 90 OS=Babesia bovis GN=HSP90 PE=2 SV=1	Q9NDI2	HSP90	83 kDa	unknown	1	0
Variant erythrocyte surface antigen-1, alpha subunit OS=Babesia bovis GN=BBOV_IV005680 PE=4 SV=1	A7AQW0	BBOV_IV005680	144 kDa	unknown	1	0
Uncharacterized protein OS=Babesia bovis GN=BBOV_II001740 PE=4 SV=1	A7AT70	BBOV_II001740	124 kDa	unknown	1	0
Tetratricopeptide repeat domain containing protein OS=Babesia bovis GN=BBOV_III002230 PE=4 SV=1	A7AMK6	BBOV_III002230	62 kDa	unknown	1	1
60S ribosomal protein L36 OS=Babesia bovis GN=BBOV_II003460 PE=2 SV=1	A7ATP0	BBOV_II003460	13 kDa	unknown	1	0
Uncharacterized protein OS=Babesia bovis GN=BBOV_IV010130 PE=4 SV=1	A7AS48	BBOV_IV010130	123 kDa	unknown	1	1
Uncharacterized protein OS=Babesia bovis GN=BBOV_IV008580 PE=4 SV=1	A7ARP3	BBOV_IV008580	109 kDa	unknown	1	0
p18 protein OS=Babesia bovis GN=BBOV_II002890 PE=4 SV=1	A7ATI3	BBOV_II002890	114 kDa	unknown	1	0
Pre-mRNA splicing factor RNA helicase, putative OS=Babesia bovis GN=BBOV_I004340 PE=4 SV=1	A7AWT7	BBOV_I004340	79 kDa	unknown	1	0
Uncharacterized protein OS=Babesia bovis GN=BBOV_IV000840 PE=4 SV=1	A7AV56	BBOV_IV000840	76 kDa	unknown	1	1
Membrane protein, putative OS=Babesia bovis GN=BBOV_IV004810 PE=4 SV=1	A7AQM3	BBOV_IV004810	70 kDa	unknown	1	0
DEAD/DEAH box helicase OS=Babesia bovis GN=BBOV_IV001840 PE=3 SV=1	A7AVF5	BBOV_IV001840	68 kDa	unknown	1	0
Membrane protein, putative OS=Babesia bovis GN=BBOV_III004560 PE=4 SV=1	A7AN85	BBOV_III004560	62 kDa	unknown	1	0
Variant erythrocyte surface antigen-1, beta subunit OS=Babesia bovis GN=BBOV_I005170 PE=4 SV=1	A7AX20	BBOV_I005170	126 kDa	unknown	1	0
ATP-NAD-dependent kinase, putative OS=Babesia bovis GN=BBOV_IV002800 PE=3 SV=1	A7AVQ1	BBOV_IV002800	42 kDa	unknown	1	0
Elongation factor 1-alpha OS=Babesia bovis GN=BBOV_IV010630 PE=2 SV=1	Q2LEY6	BBOV_IV010630	49 kDa	unknown	1	0
Uncharacterized protein OS=Babesia bovis GN=BBOV_IV004620 PE=4 SV=1	A7AQK4	BBOV_IV004620	24 kDa	unknown	1	0
Uncharacterized protein OS=Babesia bovis GN=BBOV_III005550 PE=4 SV=1	A7ANI4	BBOV_III005550	44 kDa	unknown	1	0
Membrane protein, putative OS=Babesia bovis GN=BBOV_IV000080 PE=4 SV=1	A7AUY2	BBOV_IV000080	68 kDa	unknown	1	0
Heat shock protein 70, putative OS=Babesia bovis GN=BBOV_III007800 PE=3 SV=1	A7AP56	BBOV_III007800	71 kDa	unknown	1	0
Uncharacterized protein OS=Babesia bovis GN=BBOV_II002450 PE=4 SV=1	A7ATE0	BBOV_II002450	56 kDa	unknown	1	0
DnaK protein OS=Babesia bovis GN=HSP70 PE=2 SV=1	Q9U545	HSP70	70 kDa	unknown	1	0
Uncharacterized protein OS=Babesia bovis GN=BBOV_II005380 PE=4 SV=1	A7AU78	BBOV_II005380	51 kDa	unknown	1	0
Long-chain acyl-CoA synthetase, putative OS=Babesia bovis GN=BBOV_III010400 PE=4 SV=1	A7APW0	BBOV_III010400	78 kDa	unknown	1	0
Glyceraldehyde-3-phosphate dehydrogenase OS=Babesia bovis GN=BBOV_II002540 PE=3 SV=1	A7ATE8	BBOV_II002540	36 kDa	unknown	1	0
Thioredoxin family protein OS=Babesia bovis GN=BBOV_II006380 PE=2 SV=1	A7AUH7	BBOV_II006380	24 kDa	unknown	1	0
Hexose transporter OS=Babesia bovis GN=BBOV_IV003170 PE=3 SV=1	A7AVT7	BBOV_IV003170	51 kDa	unknown	1	0
rRNA adenine N(6)-methyltransferase OS=Babesia bovis GN=BBOV_III002690 PE=3 SV=1	A7AMQ0	BBOV_III002690	28 kDa	unknown	1	1
Membrane protein, putative OS=Babesia bovis GN=BBOV_III009700 PE=4 SV=1	A7APP2	BBOV_III009700	40 kDa	unknown	1	0
DEAD/DEAH box helicase and helicase conserved C-terminal domain containing protein OS=Babesia bovis GN=BBOV_I004220 PE=3 SV=1	A7AWS5	BBOV_I004220	51 kDa	unknown	1	0
Uncharacterized protein OS=Babesia bovis GN=BBOV_III006820 PE=4 SV=1	A7ANV9	BBOV_III006820	69 kDa	unknown	1	0
Uncharacterized protein OS=Babesia bovis GN=BBOV_II003760 PE=4 SV=1	A7ATS0	BBOV_II003760	58 kDa	unknown	1	0
Uncharacterized protein OS=Babesia bovis GN=BBOV_IV004030 PE=4 SV=1	A7AQE5	BBOV_IV004030	51 kDa	unknown	1	0
DEAD/DEAH box helicase and helicase conserved C-terminal domain containing protein OS=Babesia bovis GN=BBOV_I004920 PE=4 SV=1	A7AWZ5	BBOV_I004920	112 kDa	unknown	1	0
Hydrolase, NUDIX family protein OS=Babesia bovis GN=BBOV_III003580 PE=4 SV=1	A7AMY8	BBOV_III003580	51 kDa	unknown	1	0
Protein SEY1 homolog OS=Babesia bovis GN=BBOV_II001090 PE=3 SV=1	A7AT07	BBOV_II001090	93 kDa	unknown	1	0
Mitochondrial processing peptidase alpha subunit, putative OS=Babesia bovis GN=BBOV_III003850 PE=3 SV=1	A7AN14	BBOV_III003850	56 kDa	unknown	1	0
Membrane protein, putative OS=Babesia bovis GN=BBOV_IV007140 PE=2 SV=1	A7ARA1	BBOV_IV007140	24 kDa	unknown	1	0
Uncharacterized protein OS=Babesia bovis GN=BBOV_II007350 PE=4 SV=1	A7AUS4	BBOV_II007350	48 kDa	unknown	1	0
Spherical Body Protein 2 (SBP2) OS=Babesia bovis GN=BBOV_II000740 PE=4 SV=1	A7ASX3	BBOV_II000740	244 kDa	unknown	1	0
Sortilin, putative OS=Babesia bovis GN=BBOV_I002730 PE=4 SV=1	A7AWC7	BBOV_I002730	98 kDa	unknown	1	0
Small heat shock protein OS=Babesia bovis GN=BBOV_II004080 PE=2 SV=1	A7ATV2	BBOV_II004080	21 kDa	unknown	1	0
Membrane protein, putative OS=Babesia bovis GN=BBOV_III002710 PE=4 SV=1	A7AMQ2	BBOV_III002710	13 kDa	unknown	1	0
Ribosomal protein S2 OS=Babesia bovis GN=BBOV_IV003540 PE=2 SV=1	A7AVX4	BBOV_IV003540	29 kDa	unknown	1	0
Uncharacterized protein OS=Babesia bovis GN=BBOV_I005070 PE=2 SV=1	A7AX07	BBOV_I005070	54 kDa	unknown	1	0
60S ribosomal protein L7, putative OS=Babesia bovis GN=BBOV_III000980 PE=2 SV=1	A7AM81	BBOV_III000980	30 kDa	unknown	1	0
Uncharacterized protein OS=Babesia bovis GN=BBOV_III006790 PE=4 SV=1	A7ANV6	BBOV_III006790	47 kDa	unknown	1	0
Tubulin beta chain OS=Babesia bovis GN=BBOV_III004850 PE=2 SV=1	A7ANB4	BBOV_III004850	49 kDa	unknown	1	0
Uncharacterized protein OS=Babesia bovis GN=BBOV_IV005490 PE=4 SV=1	A7AQU1	BBOV_IV005490	48 kDa	unknown	1	0
Histone H2B OS=Babesia bovis GN=BBOV_IV006840 PE=2 SV=1	A7AR71	BBOV_IV006840	14 kDa	unknown	1	0
40S ribosomal subunit protein S14, putative OS=Babesia bovis GN=BBOV_II003160 PE=3 SV=1	A7ATL0	BBOV_II003160	17 kDa	unknown	1	0
Membrane protein, putative OS=Babesia bovis GN=BBOV_III005360 PE=4 SV=1	A7ANG5	BBOV_III005360	85 kDa	unknown	1	0
Heat shock protein DNAJ, putative OS=Babesia bovis GN=BBOV_IV010060 PE=4 SV=1	A7AS41	BBOV_IV010060	22 kDa	unknown	1	0
40S ribosomal protein S4 OS=Babesia bovis GN=BBOV_III007530 PE=2 SV=1	A7AP30	BBOV_III007530	30 kDa	unknown	1	0
40S ribosomal protein S18, putative OS=Babesia bovis GN=BBOV_IV005450 PE=2 SV=1	A7AQT7	BBOV_IV005450	17 kDa	unknown	1	0
Uncharacterized protein OS=Babesia bovis GN=BBOV_I003050 PE=2 SV=1	A7AWF9	BBOV_I003050	28 kDa	unknown	1	0
Transporter, major facilitator family protein OS=Babesia bovis GN=BBOV_III011280 PE=4 SV=1	A7AQ46	BBOV_III011280	48 kDa	unknown	1	0
Uncharacterized protein OS=Babesia bovis GN=BBOV_II000480 PE=4 SV=1	A7ASU7	BBOV_II000480	23 kDa	unknown	1	0
Ribosomal L27e protein family protein OS=Babesia bovis GN=BBOV_III010680 PE=4 SV=1	A7APY6	BBOV_III010680	17 kDa	unknown	1	0
Protein transport protein SEC61 gamma subunit, putative OS=Babesia bovis GN=BBOV_IV002770 PE=3 SV=1	A7AVP8	BBOV_IV002770	9 kDa	unknown	1	0
SmORF OS=Babesia bovis GN=BBOV_II002280 PE=4 SV=1	A7ATC3	BBOV_II002280	41 kDa	unknown	1	0
60S ribosomal protein L23, putative OS=Babesia bovis GN=BBOV_III001580 PE=3 SV=1	A7AME1	BBOV_III001580	17 kDa	unknown	1	0
SmORF OS=Babesia bovis GN=BBOV_II001380 PE=4 SV=1	A7AT35	BBOV_II001380	30 kDa	unknown	1	0
Ribosomal protein L38e, putative OS=Babesia bovis GN=BBOV_IV004550 PE=2 SV=1	A7AQJ7	BBOV_IV004550	9 kDa	unknown	1	0
Uncharacterized protein OS=Babesia bovis GN=BBOV_III010310 PE=4 SV=1	A7APV3	BBOV_III010310	16 kDa	unknown	1	0
Membrane protein, putative OS=Babesia bovis GN=BBOV_IV000100 PE=4 SV=1	A7AUY4	BBOV_IV000100	49 kDa	unknown	1	0
Membrane protein, putative OS=Babesia bovis GN=BBOV_IV007420 PE=4 SV=1	A7ARC9	BBOV_IV007420	29 kDa	unknown	1	0
Uncharacterized protein OS=Babesia bovis GN=BBOV_IV012100 PE=4 SV=1	A7ASP3	BBOV_IV012100	49 kDa	unknown	1	0
Uncharacterized protein OS=Babesia bovis GN=BBOV_III008950 PE=2 SV=1	A7APG8	BBOV_III008950	32 kDa	unknown	1	0
Uncharacterized protein OS=Babesia bovis GN=BBOV_III005120 PE=4 SV=1	A7ANE1	BBOV_III005120	28 kDa	unknown	1	0
60S ribosomal L22e protein, putative OS=Babesia bovis GN=BBOV_II001860 PE=4 SV=1	A7AT81	BBOV_II001860	14 kDa	unknown	1	0
Ribosomal protein L7Ae containing protein OS=Babesia bovis GN=BBOV_III006680 PE=2 SV=1	A7ANU5	BBOV_III006680	12 kDa	unknown	1	0
Polyubiquitin, putative OS=Babesia bovis GN=BBOV_IV010030 PE=4 SV=1	A7AS38	BBOV_IV010030	26 kDa	unknown	1	0
Ubiquitin / ribosomal protein CEP52 OS=Babesia bovis GN=BBOV_IV003190 PE=2 SV=1	A7AVT9	BBOV_IV003190	15 kDa	unknown	1	0
Variant erythrocyte surface antigen-1, putative OS=Babesia bovis GN=BBOV_I005670 PE=4 SV=1	A7AXI2	BBOV_I005670	146 kDa	unknown	0	0
Phosphatidylinositol 3-and 4-kinase family protein OS=Babesia bovis GN=BBOV_III011480 PE=3 SV=1	A7AQ66	BBOV_III011480	388 kDa	unknown	0	1
Variant erythrocyte surface antigen-1, alpha subunit OS=Babesia bovis GN=BBOV_II002320 PE=4 SV=1	A7ATC7	BBOV_II002320	151 kDa	unknown	0	0
Variant erythrocyte surface antigen-1, alpha subunit OS=Babesia bovis GN=BBOV_I003840 PE=4 SV=1	A7AWN8	BBOV_I003840	145 kDa	unknown	0	1
Variant erythrocyte surface antigen-1, alpha subunit OS=Babesia bovis GN=BBOV_III000100 PE=4 SV=1	A7ALZ5	BBOV_III000100	143 kDa	unknown	0	0
Variant erythrocyte surface antigen-1, alpha subunit OS=Babesia bovis GN=BBOV_I000020 PE=4 SV=1	A7AX24	BBOV_I000020	146 kDa	unknown	0	0
cGMP dependent protein kinase OS=Babesia bovis GN=BBOV_I004690 PE=4 SV=1	A7AWX2	BBOV_I004690	101 kDa	unknown	0	1
Variant erythrocyte surface antigen-1, alpha subunit OS=Babesia bovis GN=BBOV_IV007990 PE=4 SV=1	A7ARI4	BBOV_IV007990	147 kDa	unknown	0	0
Variant erythrocyte surface antigen-1, alpha subunit OS=Babesia bovis GN=BBOV_I005190 PE=4 SV=1	A7AX22	BBOV_I005190	146 kDa	unknown	0	0
Uncharacterized protein OS=Babesia bovis GN=BBOV_III001960 PE=4 SV=1	A7AMH9	BBOV_III001960	73 kDa	unknown	0	1
Uncharacterized protein OS=Babesia bovis GN=BBOV_IV010160 PE=4 SV=1	A7AS51	BBOV_IV010160	126 kDa	unknown	0	1
Uncharacterized protein OS=Babesia bovis GN=BBOV_IV012000 PE=4 SV=1	A7ASN3	BBOV_IV012000	33 kDa	unknown	0	1
Isocitrate dehydrogenase [NADP] OS=Babesia bovis GN=BBOV_III007260 PE=3 SV=1	A7AP03	BBOV_III007260	50 kDa	unknown	0	1
Variant erythrocyte surface antigen-1, alpha subunit OS=Babesia bovis GN=BBOV_III007690 PE=4 SV=1	A7AP45	BBOV_III007690	151 kDa	unknown	0	0
Uncharacterized protein OS=Babesia bovis GN=BBOV_IV009900 PE=4 SV=1	A7AS25	BBOV_IV009900	60 kDa	unknown	0	1
Variant erythrocyte surface antigen-1 family protein OS=Babesia bovis GN=BBOV_III003060 PE=4 SV=1	A7AMT6	BBOV_III003060	108 kDa	unknown	0	1
Uncharacterized protein OS=Babesia bovis GN=BBOV_IV008160 PE=4 SV=1	A7ARK1	BBOV_IV008160	88 kDa	unknown	0	1
RNA helicase, putative OS=Babesia bovis GN=BBOV_I002940 PE=4 SV=1	A7AWE8	BBOV_I002940	131 kDa	unknown	0	1
Uncharacterized protein OS=Babesia bovis GN=BBOV_IV007370 PE=4 SV=1	A7ARC4	BBOV_IV007370	119 kDa	unknown	0	1
Variant erythrocyte surface antigen-1, beta subunit OS=Babesia bovis GN=BBOV_II006790 PE=4 SV=1	A7AUL8	BBOV_II006790	120 kDa	unknown	0	1
Variant erythrocyte surface antigen-1, alpha subunit OS=Babesia bovis GN=BBOV_II000900 PE=4 SV=1	A7ASY9	BBOV_II000900	146 kDa	unknown	0	0
Variant erythrocyte surface antigen-1, alpha subunit OS=Babesia bovis GN=BBOV_III011940 PE=4 SV=1	A7AQB2	BBOV_III011940	144 kDa	unknown	0	0
DNA mismatch repair protein, putative OS=Babesia bovis GN=BBOV_IV010910 PE=4 SV=1	A7ASC5	BBOV_IV010910	91 kDa	unknown	0	1
Variant erythrocyte surface antigen-1, alpha subunit OS=Babesia bovis GN=BBOV_I004520 PE=4 SV=1	A7AWV5	BBOV_I004520	149 kDa	unknown	0	0
Variant erythrocyte surface antigen-1, alpha subunit OS=Babesia bovis GN=BBOV_I005140 PE=4 SV=1	A7AX17	BBOV_I005140	150 kDa	unknown	0	0
Variant erythrocyte surface antigen-1, alpha subunit OS=Babesia bovis GN=BBOV_III000040 PE=4 SV=1	A7ALY9	BBOV_III000040	122 kDa	unknown	0	0
Ribosomal protein L24e, putative OS=Babesia bovis GN=BBOV_III003570 PE=4 SV=1	A7AMY7	BBOV_III003570	17 kDa	unknown	0	1
Variant erythrocyte surface antigen-1, putative OS=Babesia bovis GN=BBOV_I005540 PE=4 SV=1	A7AXH6	BBOV_I005540	117 kDa	unknown	0	0
SmORF OS=Babesia bovis GN=BBOV_I003890 PE=4 SV=1	A7AWP3	BBOV_I003890	34 kDa	unknown	0	1
Variant erythrocyte surface antigen-1, beta subunit OS=Babesia bovis GN=BBOV_I000060 PE=4 SV=1	A7AX28	BBOV_I000060	66 kDa	unknown	0	0
Uncharacterized protein OS=Babesia bovis GN=BBOV_IV003280 PE=4 SV=1	A7AVU8	BBOV_IV003280	20 kDa	unknown	0	1
Uncharacterized protein OS=Babesia bovis GN=BBOV_II000930 PE=4 SV=1	A7ASZ2	BBOV_II000930	54 kDa	unknown	0	0
Uncharacterized protein OS=Babesia bovis GN=BBOV_II004180 PE=4 SV=1	A7ATW2	BBOV_II004180	54 kDa	unknown	0	0
Variant erythrocyte surface antigen-1, alpha subunit OS=Babesia bovis GN=BBOV_IV001510 PE=4 SV=1	A7AVC2	BBOV_IV001510	16 kDa	unknown	0	0

## Sheet: 3rd replicate-QV
					Quantitative Value (Normalized Total Spectra)	Quantitative Value (Normalized Total Spectra)	Quantitative Value (Normalized Total Spectra)
Identified Proteins	Accession Number	Alternate ID	Molecular Weight	Taxonomy	Biotinylated	Control
200 kDa antigen p200 OS=Babesia bovis GN=BBOV_I002740 PE=4 SV=1	A7AWC8	BBOV_I002740	121 kDa	unknown	55.806	0
Variant erythrocyte surface antigen-1, beta subunit OS=Babesia bovis GN=BBOV_I000040 PE=4 SV=1	A7AX26	BBOV_I000040	123 kDa	unknown	9.301	0
Spherical body protein 3 OS=Babesia bovis GN=BBOV_I004210 PE=4 SV=1	A7AWS4	BBOV_I004210	126 kDa	unknown	8.4152	0
Histone H4 OS=Babesia bovis GN=BBOV_III007560 PE=3 SV=1	A7AP33	BBOV_III007560	11 kDa	unknown	6.6436	0
PHD-finger family protein OS=Babesia bovis GN=BBOV_III000520 PE=4 SV=1	A7AM35	BBOV_III000520	245 kDa	unknown	6.2007	0
Histone H3 OS=Babesia bovis GN=BBOV_II001890 PE=3 SV=1	A7AT84	BBOV_II001890	15 kDa	unknown	6.2007	3.3383
Histone H2A OS=Babesia bovis GN=BBOV_II006460 PE=2 SV=1	A7AUI5	BBOV_II006460	17 kDa	unknown	6.2007	10.015
Histone H3 OS=Babesia bovis GN=BBOV_I001810 PE=3 SV=1	A7AW37	BBOV_I001810	15 kDa	unknown	5.3149	0
p29 protein OS=Babesia bovis GN=BBOV_II004030 PE=2 SV=1	A7ATU7	BBOV_II004030	23 kDa	unknown	3.5432	10.015
DnaK protein OS=Babesia bovis GN=HSP70 PE=2 SV=1	Q9U545	BBOV_III010010	70 kDa	unknown	3.5432	0
Ribosomal protein L2 family protein OS=Babesia bovis GN=BBOV_III011800 PE=4 SV=1	A7AQ98	BBOV_III011800	28 kDa	unknown	3.5432	0
Uncharacterized protein (Fragment) OS=Babesia bovis GN=BBOV_IV003750 PE=4 SV=1	A7AQB7	BBOV_IV003750	108 kDa	unknown	3.5432	0
Membrane protein, putative OS=Babesia bovis GN=BBOV_III011920 PE=4 SV=1	A7AQB0	BBOV_III011920	49 kDa	unknown	3.5432	0
Membrane protein, putative OS=Babesia bovis GN=BBOV_II007770 PE=4 SV=1	A7AUW6	BBOV_II007770	49 kDa	unknown	3.5432	0
Membrane protein, putative OS=Babesia bovis GN=BBOV_III004280 PE=4 SV=1	A7AN57	BBOV_III004280	100 kDa	unknown	3.5432	0
p68-like protein OS=Babesia bovis GN=BBOV_II004470 PE=3 SV=1	A7ATZ1	BBOV_II004470	59 kDa	unknown	3.1003	0
Uncharacterized protein OS=Babesia bovis GN=BBOV_I001020 PE=2 SV=1	A7AXC2	BBOV_I001020	23 kDa	unknown	3.1003	0
Membrane protein, putative OS=Babesia bovis GN=BBOV_III000060 PE=4 SV=1	A7ALZ1	BBOV_III000060	49 kDa	unknown	3.1003	0
Membrane protein, putative OS=Babesia bovis GN=BBOV_I001380 PE=4 SV=1	A7AVZ4	BBOV_I001380	49 kDa	unknown	3.1003	0
Membrane protein, putative OS=Babesia bovis GN=BBOV_II000070 PE=4 SV=1	A7ASQ7	BBOV_II000070	49 kDa	unknown	3.1003	0
Elongation factor 1-alpha OS=Babesia bovis GN=BBOV_IV010630 PE=2 SV=1	Q2LEY6	BBOV_IV010630	49 kDa	unknown	2.6574	0
Ribosomal protein L13, putative OS=Babesia bovis GN=BBOV_IV005370 PE=2 SV=1	A7AQS9	BBOV_IV005370	23 kDa	unknown	2.6574	0
Uncharacterized protein OS=Babesia bovis GN=BBOV_IV000780 PE=4 SV=1	A7AV50	BBOV_IV000780	26 kDa	unknown	2.6574	0
Actin OS=Babesia bovis GN=BBOV_I000300 PE=2 SV=1	A7AX51	BBOV_I000300	42 kDa	unknown	2.6574	0
Ribosomal L18p/L5e family protein OS=Babesia bovis GN=BBOV_III010590 PE=2 SV=1	A7APX9	BBOV_III010590	36 kDa	unknown	2.6574	0
Histone H2B OS=Babesia bovis GN=BBOV_IV006840 PE=2 SV=1	A7AR71	BBOV_IV006840	14 kDa	unknown	2.2145	0
DEAD/DEAH box helicase OS=Babesia bovis GN=BBOV_IV001840 PE=3 SV=1	A7AVF5	BBOV_IV001840	68 kDa	unknown	2.2145	0
GTP-binding nuclear protein OS=Babesia bovis GN=BBOV_IV010920 PE=2 SV=1	A7ASC6	BBOV_IV010920	24 kDa	unknown	2.2145	0
40S ribosomal subunit protein S14, putative OS=Babesia bovis GN=BBOV_II003160 PE=3 SV=1	A7ATL0	BBOV_II003160	17 kDa	unknown	2.2145	0
Uncharacterized protein OS=Babesia bovis GN=BBOV_I000330 PE=4 SV=1	A7AX54	BBOV_I000330	64 kDa	unknown	2.2145	0
Histone H2B OS=Babesia bovis GN=BBOV_II001750 PE=3 SV=1	A7AT71	BBOV_II001750	12 kDa	unknown	2.2145	0
P-type ATPase4, putative OS=Babesia bovis GN=BBOV_IV010020 PE=3 SV=1	A7AS37	BBOV_IV010020	138 kDa	unknown	1.7716	0
Uncharacterized protein OS=Babesia bovis GN=BBOV_IV007680 PE=4 SV=1	A7ARF3	BBOV_IV007680	62 kDa	unknown	1.7716	0
Tubulin alpha chain, putative OS=Babesia bovis GN=BBOV_III002820 PE=2 SV=1	A7AMR2	BBOV_III002820	50 kDa	unknown	1.7716	0
Ribosomal protein L21, putative OS=Babesia bovis GN=BBOV_III010520 PE=2 SV=1	A7APX2	BBOV_III010520	19 kDa	unknown	1.7716	0
Glyceraldehyde-3-phosphate dehydrogenase OS=Babesia bovis GN=BBOV_II002540 PE=3 SV=1	A7ATE8	BBOV_II002540	36 kDa	unknown	1.7716	0
Uncharacterized protein OS=Babesia bovis GN=BBOV_IV006820 PE=4 SV=1	A7AR69	BBOV_IV006820	18 kDa	unknown	1.7716	0
60S ribosomal L22e protein, putative OS=Babesia bovis GN=BBOV_II001860 PE=4 SV=1	A7AT81	BBOV_II001860	14 kDa	unknown	1.7716	0
40S ribosomal protein S8 OS=Babesia bovis GN=BBOV_IV000190 PE=3 SV=1	A7AUZ3	BBOV_IV000190	22 kDa	unknown	1.7716	0
Uncharacterized protein OS=Babesia bovis GN=BBOV_III009890 PE=2 SV=1	A7APR1	BBOV_III009890	15 kDa	unknown	1.7716	0
Uncharacterized protein OS=Babesia bovis GN=BBOV_II001760 PE=2 SV=1	A7AT72	BBOV_II001760	23 kDa	unknown	1.3287	0
Ribosomal protein S16, putative OS=Babesia bovis GN=BBOV_IV005360 PE=2 SV=1	A7AQS8	BBOV_IV005360	17 kDa	unknown	1.3287	0
Ribosomal protein L3, putative OS=Babesia bovis GN=BBOV_I002850 PE=3 SV=1	A7AWD9	BBOV_I002850	44 kDa	unknown	1.3287	3.3383
Ubiquitin / ribosomal protein CEP52 OS=Babesia bovis GN=BBOV_IV003190 PE=2 SV=1	A7AVT9	BBOV_IV003190	15 kDa	unknown	1.3287	0
Gliding-associated protein 45, putative OS=Babesia bovis GN=BBOV_II005470 PE=2 SV=1	A7AU87	BBOV_II005470	22 kDa	unknown	1.3287	0
Merozoite surface antigen 1 OS=Babesia bovis GN=MSA-1 PE=2 SV=1	Q9BHA2	MSA-1	35 kDa	unknown	1.3287	0
Heat shock protein 70, putative OS=Babesia bovis GN=BBOV_III007800 PE=3 SV=1	A7AP56	BBOV_III007800	71 kDa	unknown	1.3287	0
Protein disulfide isomerase related protein OS=Babesia bovis GN=BBOV_IV009100 PE=4 SV=1	A7ARU5	BBOV_IV009100	44 kDa	unknown	1.3287	0
Ribosomal L27e protein family protein OS=Babesia bovis GN=BBOV_III010680 PE=4 SV=1	A7APY6	BBOV_III010680	17 kDa	unknown	1.3287	0
Acid phosphatase, putative OS=Babesia bovis GN=BBOV_I004700 PE=4 SV=1	A7AWX3	BBOV_I004700	43 kDa	unknown	1.3287	0
Uncharacterized protein OS=Babesia bovis GN=BBOV_III007660 PE=4 SV=1	A7AP42	BBOV_III007660	449 kDa	unknown	0.88581	0
Snf2-related chromatin remodeling factor SRCAP OS=Babesia bovis GN=BBOV_IV011770 PE=4 SV=1	A7ASL0	BBOV_IV011770	190 kDa	unknown	0.88581	0
Uncharacterized protein OS=Babesia bovis GN=BBOV_IV000590 PE=4 SV=1	A7AV33	BBOV_IV000590	59 kDa	unknown	0.88581	0
Uncharacterized protein OS=Babesia bovis GN=BBOV_IV010130 PE=4 SV=1	A7AS48	BBOV_IV010130	123 kDa	unknown	0.88581	3.3383
Hexose transporter OS=Babesia bovis GN=BBOV_IV003180 PE=3 SV=1	A7AVT8	BBOV_IV003180	59 kDa	unknown	0.88581	0
p18 protein OS=Babesia bovis GN=BBOV_II002890 PE=4 SV=1	A7ATI3	BBOV_II002890	114 kDa	unknown	0.88581	0
Uncharacterized protein OS=Babesia bovis GN=BBOV_IV007590 PE=2 SV=1	A7ARE4	BBOV_IV007590	50 kDa	unknown	0.88581	0
RuvB-like helicase OS=Babesia bovis GN=BBOV_III007680 PE=3 SV=1	A7AP44	BBOV_III007680	54 kDa	unknown	0.88581	0
Apical membrane antigen 1 OS=Babesia bovis GN=BBOV_IV011230 PE=4 SV=1	A7ASF6	BBOV_IV011230	67 kDa	unknown	0.88581	0
ATP synthase subunit beta OS=Babesia bovis GN=BBOV_IV005830 PE=2 SV=1	A7AQX5	BBOV_IV005830	55 kDa	unknown	0.88581	0
40S ribosomal protein S18, putative OS=Babesia bovis GN=BBOV_IV005450 PE=2 SV=1	A7AQT7	BBOV_IV005450	17 kDa	unknown	0.88581	0
Calcium-dependent protein kinase 4 OS=Babesia bovis GN=BBOV_IV003210 PE=3 SV=1	A7AVU1	BBOV_IV003210	58 kDa	unknown	0.88581	0
Uncharacterized protein OS=Babesia bovis GN=BBOV_IV002110 PE=4 SV=1	A7AVI2	BBOV_IV002110	52 kDa	unknown	0.88581	0
Ribosomal protein RPL4A OS=Babesia bovis GN=BBOV_II006110 PE=2 SV=1	A7AUF0	BBOV_II006110	40 kDa	unknown	0.88581	0
Inosine-5'-monophosphate dehydrogenase OS=Babesia bovis GN=BBOV_IV006900 PE=3 SV=1	A7AR77	BBOV_IV006900	54 kDa	unknown	0.88581	0
Ribosomal protein L15, putative OS=Babesia bovis GN=BBOV_III006560 PE=3 SV=1	A7ANT3	BBOV_III006560	17 kDa	unknown	0.88581	0
Merozoite surface antigen 2 OS=Babesia bovis GN=MSA-2c PE=2 SV=1	Q95UH2	MSA-2c	30 kDa	unknown	0.88581	0
Ribosomal protein L17, putative OS=Babesia bovis GN=BBOV_I004110 PE=2 SV=1	A7AWR4	BBOV_I004110	22 kDa	unknown	0.88581	0
60S ribosomal protein L12 protein, putative OS=Babesia bovis GN=BBOV_II003110 PE=3 SV=1	A7ATK5	BBOV_II003110	18 kDa	unknown	0.88581	0
40S ribosomal protein S3 protein, putative OS=Babesia bovis GN=BBOV_II001650 PE=2 SV=1	A7AT61	BBOV_II001650	25 kDa	unknown	0.88581	0
Uncharacterized protein OS=Babesia bovis GN=BBOV_III006090 PE=4 SV=1	A7ANN6	BBOV_III006090	46 kDa	unknown	0.88581	0
'chromo' (CHRromatin Organization MOdifier) domain containing protein OS=Babesia bovis GN=BBOV_III003950 PE=4 SV=1	A7AN24	BBOV_III003950	36 kDa	unknown	0.88581	0
Nucleosome assembly protein 1 OS=Babesia bovis GN=BBOV_IV002050 PE=2 SV=1	A7AVH6	BBOV_IV002050	35 kDa	unknown	0.88581	0
Membrane protein, putative OS=Babesia bovis GN=BBOV_IV000100 PE=4 SV=1	A7AUY4	BBOV_IV000100	49 kDa	unknown	0.88581	0
Uncharacterized protein OS=Babesia bovis GN=BBOV_IV012100 PE=4 SV=1	A7ASP3	BBOV_IV012100	49 kDa	unknown	0.88581	0
Cytoplasmic dynein heavy chain, putative OS=Babesia bovis GN=BBOV_IV009380 PE=4 SV=1	A7ARX3	BBOV_IV009380	470 kDa	unknown	0.4429	0
Uncharacterized protein OS=Babesia bovis GN=BBOV_IV000700 PE=4 SV=1	A7AV42	BBOV_IV000700	284 kDa	unknown	0.4429	0
Uncharacterized protein OS=Babesia bovis GN=BBOV_III009440 PE=3 SV=1	A7APL6	BBOV_III009440	59 kDa	unknown	0.4429	13.353
Uncharacterized protein OS=Babesia bovis GN=BBOV_IV001580 PE=4 SV=1	A7AVC9	BBOV_IV001580	122 kDa	unknown	0.4429	6.6766
Heat shock protein 70 OS=Babesia bovis GN=BBOV_IV003490 PE=3 SV=1	A7AVW9	BBOV_IV003490	71 kDa	unknown	0.4429	0
Variant erythrocyte surface antigen-1, alpha subunit OS=Babesia bovis GN=BBOV_IV005680 PE=4 SV=1	A7AQW0	BBOV_IV005680	144 kDa	unknown	0.4429	0
Rhoptry-associated protein 1 (RAP-1) OS=Babesia bovis GN=BBOV_IV009860 PE=4 SV=1	A7AS21	BBOV_IV009860	65 kDa	unknown	0.4429	3.3383
DNA mismatch repair protein, putative OS=Babesia bovis GN=BBOV_IV010910 PE=4 SV=1	A7ASC5	BBOV_IV010910	91 kDa	unknown	0.4429	0
ABC transporter, ATP-binding protein domain containing protein OS=Babesia bovis GN=BBOV_I003180 PE=4 SV=1	A7AWH2	BBOV_I003180	174 kDa	unknown	0.4429	3.3383
ATP-NAD-dependent kinase, putative OS=Babesia bovis GN=BBOV_IV002800 PE=3 SV=1	A7AVQ1	BBOV_IV002800	42 kDa	unknown	0.4429	6.6766
12D3 antigen OS=Babesia bovis GN=BBOV_IV008150 PE=2 SV=1	A7ARK0	BBOV_IV008150	38 kDa	unknown	0.4429	0
Uncharacterized protein OS=Babesia bovis GN=BBOV_III005700 PE=4 SV=1	A7ANJ9	BBOV_III005700	77 kDa	unknown	0.4429	0
Polyadenylate-binding protein OS=Babesia bovis GN=BBOV_IV008280 PE=3 SV=1	A7ARL3	BBOV_IV008280	65 kDa	unknown	0.4429	0
Protein kinase domain containing protein OS=Babesia bovis GN=BBOV_II000760 PE=4 SV=1	A7ASX5	BBOV_II000760	93 kDa	unknown	0.4429	3.3383
SET domain containing protein OS=Babesia bovis GN=BBOV_IV004680 PE=4 SV=1	A7AQL0	BBOV_IV004680	101 kDa	unknown	0.4429	0
Isocitrate dehydrogenase [NADP] OS=Babesia bovis GN=BBOV_III007260 PE=3 SV=1	A7AP03	BBOV_III007260	50 kDa	unknown	0.4429	0
Uncharacterized protein OS=Babesia bovis GN=BBOV_II006310 PE=4 SV=1	A7AUH0	BBOV_II006310	112 kDa	unknown	0.4429	0
Uncharacterized protein OS=Babesia bovis GN=BBOV_IV009990 PE=4 SV=1	A7AS34	BBOV_IV009990	89 kDa	unknown	0.4429	0
Uncharacterized protein OS=Babesia bovis GN=BBOV_III009600 PE=4 SV=1	A7APN2	BBOV_III009600	63 kDa	unknown	0.4429	0
Uncharacterized protein OS=Babesia bovis GN=BBOV_II005960 PE=4 SV=1	A7AUD5	BBOV_II005960	29 kDa	unknown	0.4429	0
Cell division cycle protein ATPase, putative OS=Babesia bovis GN=BBOV_IV001700 PE=3 SV=1	A7AVE1	BBOV_IV001700	102 kDa	unknown	0.4429	0
Uncharacterized protein (Fragment) OS=Babesia bovis GN=BBOV_IV003650 PE=4 SV=1	A7AVY5	BBOV_IV003650	227 kDa	unknown	0.4429	0
Membrane protein, putative OS=Babesia bovis GN=BBOV_IV004810 PE=4 SV=1	A7AQM3	BBOV_IV004810	70 kDa	unknown	0.4429	0
Uncharacterized protein OS=Babesia bovis GN=BBOV_IV000840 PE=4 SV=1	A7AV56	BBOV_IV000840	76 kDa	unknown	0.4429	6.6766
Uncharacterized protein OS=Babesia bovis GN=BBOV_I001870 PE=4 SV=1	A7AW43	BBOV_I001870	58 kDa	unknown	0.4429	0
NADH dehydrogenase, putative OS=Babesia bovis GN=BBOV_I004980 PE=4 SV=1	A7AX01	BBOV_I004980	62 kDa	unknown	0.4429	0
Heat shock protein 90 OS=Babesia bovis GN=HSP90 PE=2 SV=1	Q9NDI2	HSP90	83 kDa	unknown	0.4429	0
Membrane protein, putative OS=Babesia bovis GN=BBOV_IV009170 PE=2 SV=1	A7ARV2	BBOV_IV009170	26 kDa	unknown	0.4429	0
Ribosomal protein S2 OS=Babesia bovis GN=BBOV_IV003540 PE=2 SV=1	A7AVX4	BBOV_IV003540	29 kDa	unknown	0.4429	0
RNA recognition motif domain containing protein OS=Babesia bovis GN=BBOV_III004590 PE=4 SV=1	A7AN88	BBOV_III004590	69 kDa	unknown	0.4429	0
Uncharacterized protein OS=Babesia bovis GN=BBOV_IV001130 PE=2 SV=1	A7AV84	BBOV_IV001130	23 kDa	unknown	0.4429	0
60S ribosomal protein L18, putative OS=Babesia bovis GN=BBOV_III004640 PE=4 SV=1	A7AN93	BBOV_III004640	21 kDa	unknown	0.4429	0
40S ribosomal protein S4 OS=Babesia bovis GN=BBOV_III007530 PE=2 SV=1	A7AP30	BBOV_III007530	30 kDa	unknown	0.4429	0
60S ribosomal protein L23, putative OS=Babesia bovis GN=BBOV_III001580 PE=3 SV=1	A7AME1	BBOV_III001580	17 kDa	unknown	0.4429	0
Thioredoxin family protein OS=Babesia bovis GN=BBOV_II006380 PE=2 SV=1	A7AUH7	BBOV_II006380	24 kDa	unknown	0.4429	0
40S ribosomal protein S11, putative OS=Babesia bovis GN=BBOV_II004570 PE=3 SV=1	A7AU01	BBOV_II004570	18 kDa	unknown	0.4429	0
40S ribosomal protein S19, putative OS=Babesia bovis GN=BBOV_III001110 PE=4 SV=1	A7AM94	BBOV_III001110	20 kDa	unknown	0.4429	0
Regulator of ribosome biosynthesis, putative OS=Babesia bovis GN=BBOV_IV008270 PE=4 SV=1	A7ARL2	BBOV_IV008270	27 kDa	unknown	0.4429	0
p68 RNA helicase protein, putative OS=Babesia bovis GN=BBOV_III000190 PE=3 SV=1	A7AM02	BBOV_III000190	63 kDa	unknown	0.4429	0
60S ribosomal protein L35a, putative OS=Babesia bovis GN=BBOV_III001970 PE=2 SV=1	A7AMI0	BBOV_III001970	13 kDa	unknown	0.4429	3.3383
Fatty acyl-CoA synthetase family protein OS=Babesia bovis GN=BBOV_III002500 PE=4 SV=1	A7AMN1	BBOV_III002500	74 kDa	unknown	0.4429	0
40S ribosomal protein S3a OS=Babesia bovis GN=BBOV_III001480 PE=3 SV=1	A7AMD1	BBOV_III001480	30 kDa	unknown	0.4429	0
60S ribosomal protein L18a OS=Babesia bovis GN=BBOV_III004630 PE=3 SV=1	A7AN92	BBOV_III004630	22 kDa	unknown	0.4429	0
Spherical body protein 4 OS=Babesia bovis GN=sbp4 PE=2 SV=1	Q8STI8	sbp4	42 kDa	unknown	0.4429	0
Small GTP-binding protein sar1 OS=Babesia bovis GN=BBOV_II004300 PE=2 SV=1	A7ATX4	BBOV_II004300	22 kDa	unknown	0.4429	0
Uncharacterized protein OS=Babesia bovis GN=BBOV_II004560 PE=4 SV=1	A7AU00	BBOV_II004560	46 kDa	unknown	0.4429	0
Uncharacterized protein OS=Babesia bovis GN=BBOV_IV003000 PE=4 SV=1	A7AVS1	BBOV_IV003000	13 kDa	unknown	0.4429	0
Uncharacterized protein OS=Babesia bovis GN=BBOV_IV005490 PE=4 SV=1	A7AQU1	BBOV_IV005490	48 kDa	unknown	0.4429	0
Merozoite surface antigen 2b OS=Babesia bovis GN=msa PE=4 SV=1	Q3LUQ1	msa	32 kDa	unknown	0.4429	0
40S ribosomal protein S24 protein, putative OS=Babesia bovis GN=BBOV_II003270 PE=2 SV=1	A7ATM1	BBOV_II003270	16 kDa	unknown	0.4429	0
Uncharacterized protein OS=Babesia bovis GN=BBOV_I003130 PE=4 SV=1	A7AWG7	BBOV_I003130	41 kDa	unknown	0.4429	0
Protein disulfide-isomerase OS=Babesia bovis GN=BBOV_IV002330 PE=3 SV=1	A7AVK4	BBOV_IV002330	52 kDa	unknown	0.4429	0
Fatty acyl-CoA synthetase 3 OS=Babesia bovis GN=BBOV_IV000960 PE=4 SV=1	Q5EF32	BBOV_IV000960	77 kDa	unknown	0.4429	0
Uncharacterized protein OS=Babesia bovis GN=BBOV_II007350 PE=4 SV=1	A7AUS4	BBOV_II007350	48 kDa	unknown	0.4429	0
Ribosomal protein L38e, putative OS=Babesia bovis GN=BBOV_IV004550 PE=2 SV=1	A7AQJ7	BBOV_IV004550	9 kDa	unknown	0.4429	0
Uncharacterized protein OS=Babesia bovis GN=BBOV_II007420 PE=4 SV=1	A7AUT1	BBOV_II007420	48 kDa	unknown	0.4429	0
Uncharacterized protein OS=Babesia bovis GN=BBOV_I003600 PE=4 SV=1	A7AWL4	BBOV_I003600	540 kDa	unknown	0	13.353
Ubiquitin carboxyl-terminal hydrolase, putative OS=Babesia bovis GN=BBOV_IV001730 PE=3 SV=1	A7AVE4	BBOV_IV001730	164 kDa	unknown	0	10.015
Uncharacterized protein OS=Babesia bovis GN=BBOV_II006590 PE=4 SV=1	A7AUJ8	BBOV_II006590	206 kDa	unknown	0	3.3383
Uncharacterized protein OS=Babesia bovis GN=BBOV_IV011740 PE=4 SV=1	A7ASK7	BBOV_IV011740	166 kDa	unknown	0	6.6766
Uncharacterized protein OS=Babesia bovis GN=BBOV_III001700 PE=4 SV=1	A7AMF3	BBOV_III001700	395 kDa	unknown	0	3.3383
Uncharacterized protein OS=Babesia bovis GN=BBOV_II006290 PE=4 SV=1	A7AUG8	BBOV_II006290	148 kDa	unknown	0	3.3383
Histidyl-tRNA synthetase, putative OS=Babesia bovis GN=BBOV_IV001190 PE=3 SV=1	A7AV90	BBOV_IV001190	101 kDa	unknown	0	6.6766
Uncharacterized protein OS=Babesia bovis GN=BBOV_III010260 PE=4 SV=1	A7APU8	BBOV_III010260	59 kDa	unknown	0	3.3383
Uncharacterized protein OS=Babesia bovis GN=BBOV_II007210 PE=4 SV=1	A7AUR0	BBOV_II007210	130 kDa	unknown	0	3.3383
Uncharacterized protein OS=Babesia bovis GN=BBOV_I004330 PE=4 SV=1	A7AWT6	BBOV_I004330	98 kDa	unknown	0	3.3383
Uncharacterized protein OS=Babesia bovis GN=BBOV_IV006130 PE=4 SV=1	A7AR05	BBOV_IV006130	121 kDa	unknown	0	3.3383
DNA repair and recombination protein RAD54-like, putative OS=Babesia bovis GN=BBOV_IV009640 PE=4 SV=1	A7ARZ9	BBOV_IV009640	93 kDa	unknown	0	3.3383
Hypothetcial protein OS=Babesia bovis GN=BBOV_IV002780 PE=4 SV=1	A7AVP9	BBOV_IV002780	103 kDa	unknown	0	6.6766
Uncharacterized protein OS=Babesia bovis GN=BBOV_III003220 PE=4 SV=1	A7AMV2	BBOV_III003220	27 kDa	unknown	0	6.6766
Serine/threonine-protein phosphatase OS=Babesia bovis GN=BBOV_III010990 PE=3 SV=1	A7AQ17	BBOV_III010990	37 kDa	unknown	0	3.3383
Putative rRNA methyltransferase OS=Babesia bovis GN=BBOV_III009210 PE=3 SV=1	A7APJ4	BBOV_III009210	108 kDa	unknown	0	3.3383
SNF2 helicase, putative OS=Babesia bovis GN=BBOV_IV008380 PE=4 SV=1	A7ARM3	BBOV_IV008380	103 kDa	unknown	0	3.3383
Membrane protein, putative OS=Babesia bovis GN=BBOV_IV010470 PE=4 SV=1	A7AS81	BBOV_IV010470	52 kDa	unknown	0	0
Ribosomal protein L24e, putative OS=Babesia bovis GN=BBOV_III003570 PE=4 SV=1	A7AMY7	BBOV_III003570	17 kDa	unknown	0	3.3383
Uncharacterized protein OS=Babesia bovis GN=BBOV_III006550 PE=4 SV=1	A7ANT2	BBOV_III006550	74 kDa	unknown	0	6.6766
Coatomer subunit gamma OS=Babesia bovis GN=BBOV_II002960 PE=3 SV=1	A7ATJ0	BBOV_II002960	103 kDa	unknown	0	3.3383
Uncharacterized protein OS=Babesia bovis GN=BBOV_II000630 PE=4 SV=1	A7ASW2	BBOV_II000630	40 kDa	unknown	0	3.3383
Uncharacterized protein OS=Babesia bovis GN=BBOV_I000560 PE=2 SV=1	A7AX77	BBOV_I000560	28 kDa	unknown	0	3.3383
DEAD/DEAH box helicase and helicase conserved C-terminal domain containing protein OS=Babesia bovis GN=BBOV_I003430 PE=3 SV=1	A7AWJ7	BBOV_I003430	88 kDa	unknown	0	3.3383
Nucleolar protein Nop56, putative OS=Babesia bovis GN=BBOV_IV010840 PE=4 SV=1	A7ASB8	BBOV_IV010840	63 kDa	unknown	0	3.3383
Kinesin-like protein OS=Babesia bovis GN=BBOV_IV003380 PE=3 SV=1	A7AVV8	BBOV_IV003380	68 kDa	unknown	0	6.6766
Uncharacterized protein OS=Babesia bovis GN=BBOV_III004190 PE=4 SV=1	A7AN48	BBOV_III004190	99 kDa	unknown	0	3.3383
Adenylate kinase isoenzyme 6 homolog OS=Babesia bovis GN=BBOV_II007510 PE=3 SV=1	A7AUU0	BBOV_II007510	19 kDa	unknown	0	0
U3 small nucleolar ribonucleoprotein protein IMP3-like protein OS=Babesia bovis GN=BBOV_IV002230 PE=4 SV=1	A7AVJ4	BBOV_IV002230	23 kDa	unknown	0	3.3383
Uncharacterized protein OS=Babesia bovis GN=BBOV_III008040 PE=4 SV=1	A7AP80	BBOV_III008040	65 kDa	unknown	0	3.3383
Palmitoyltransferase OS=Babesia bovis GN=BBOV_I004680 PE=3 SV=1	A7AWX1	BBOV_I004680	19 kDa	unknown	0	3.3383
Uncharacterized protein OS=Babesia bovis GN=BBOV_IV011020 PE=4 SV=1	A7ASD6	BBOV_IV011020	38 kDa	unknown	0	0
Chaperonin, 10 kDa family protein OS=Babesia bovis GN=BBOV_III006630 PE=2 SV=1	A7ANU0	BBOV_III006630	32 kDa	unknown	0	3.3383

## Sheet: 3rd replicate-Unique peptides
					Total Unique Peptide Count	Total Unique Peptide Count
Identified Proteins	Accession Number	Alternate ID	Molecular Weight	Taxonomy	Biotinylated	Control
200 kDa antigen p200 OS=Babesia bovis GN=BBOV_I002740 PE=4 SV=1	A7AWC8	BBOV_I002740	121 kDa	unknown	21	0
Spherical body protein 3 OS=Babesia bovis GN=BBOV_I004210 PE=4 SV=1	A7AWS4	BBOV_I004210	126 kDa	unknown	12	0
PHD-finger family protein OS=Babesia bovis GN=BBOV_III000520 PE=4 SV=1	A7AM35	BBOV_III000520	245 kDa	unknown	8	0
p68-like protein OS=Babesia bovis GN=BBOV_II004470 PE=3 SV=1	A7ATZ1	BBOV_II004470	59 kDa	unknown	5	0
p29 protein OS=Babesia bovis GN=BBOV_II004030 PE=2 SV=1	A7ATU7	BBOV_II004030	23 kDa	unknown	4	3
P-type ATPase4, putative OS=Babesia bovis GN=BBOV_IV010020 PE=3 SV=1	A7AS37	BBOV_IV010020	138 kDa	unknown	4	0
DnaK protein OS=Babesia bovis GN=HSP70 PE=2 SV=1	Q9U545	HSP70	70 kDa	unknown	4	0
DEAD/DEAH box helicase OS=Babesia bovis GN=BBOV_IV001840 PE=3 SV=1	A7AVF5	BBOV_IV001840	68 kDa	unknown	4	0
Actin OS=Babesia bovis GN=BBOV_I000300 PE=2 SV=1	A7AX51	BBOV_I000300	42 kDa	unknown	4	0
Histone H3 OS=Babesia bovis GN=BBOV_II001890 PE=3 SV=1	A7AT84	BBOV_II001890	15 kDa	unknown	4	1
Uncharacterized protein OS=Babesia bovis GN=BBOV_I000330 PE=4 SV=1	A7AX54	BBOV_I000330	64 kDa	unknown	4	0
Histone H4 OS=Babesia bovis GN=BBOV_III007560 PE=3 SV=1	A7AP33	BBOV_III007560	11 kDa	unknown	3	0
Uncharacterized protein OS=Babesia bovis GN=BBOV_II001760 PE=2 SV=1	A7AT72	BBOV_II001760	23 kDa	unknown	3	0
GTP-binding nuclear protein OS=Babesia bovis GN=BBOV_IV010920 PE=2 SV=1	A7ASC6	BBOV_IV010920	24 kDa	unknown	3	0
Merozoite surface antigen 1 OS=Babesia bovis GN=MSA-1 PE=2 SV=1	Q9BHA2	MSA-1	35 kDa	unknown	3	0
Ribosomal protein L2 family protein OS=Babesia bovis GN=BBOV_III011800 PE=4 SV=1	A7AQ98	BBOV_III011800	28 kDa	unknown	3	0
Uncharacterized protein (Fragment) OS=Babesia bovis GN=BBOV_IV003750 PE=4 SV=1	A7AQB7	BBOV_IV003750	108 kDa	unknown	3	0
Membrane protein, putative OS=Babesia bovis GN=BBOV_III011920 PE=4 SV=1	A7AQB0	BBOV_III011920	49 kDa	unknown	3	0
Uncharacterized protein OS=Babesia bovis GN=BBOV_I001020 PE=2 SV=1	A7AXC2	BBOV_I001020	23 kDa	unknown	3	0
40S ribosomal protein S8 OS=Babesia bovis GN=BBOV_IV000190 PE=3 SV=1	A7AUZ3	BBOV_IV000190	22 kDa	unknown	3	0
Membrane protein, putative OS=Babesia bovis GN=BBOV_II007770 PE=4 SV=1	A7AUW6	BBOV_II007770	49 kDa	unknown	3	0
Membrane protein, putative OS=Babesia bovis GN=BBOV_III004280 PE=4 SV=1	A7AN57	BBOV_III004280	100 kDa	unknown	3	0
Uncharacterized protein OS=Babesia bovis GN=BBOV_III007660 PE=4 SV=1	A7AP42	BBOV_III007660	449 kDa	unknown	2	0
Snf2-related chromatin remodeling factor SRCAP OS=Babesia bovis GN=BBOV_IV011770 PE=4 SV=1	A7ASL0	BBOV_IV011770	190 kDa	unknown	2	0
Hexose transporter OS=Babesia bovis GN=BBOV_IV003180 PE=3 SV=1	A7AVT8	BBOV_IV003180	59 kDa	unknown	2	0
Elongation factor 1-alpha OS=Babesia bovis GN=BBOV_IV010630 PE=2 SV=1	Q2LEY6	BBOV_IV010630	49 kDa	unknown	2	0
Ribosomal protein L13, putative OS=Babesia bovis GN=BBOV_IV005370 PE=2 SV=1	A7AQS9	BBOV_IV005370	23 kDa	unknown	2	0
Uncharacterized protein OS=Babesia bovis GN=BBOV_IV000780 PE=4 SV=1	A7AV50	BBOV_IV000780	26 kDa	unknown	2	0
Ribosomal protein L3, putative OS=Babesia bovis GN=BBOV_I002850 PE=3 SV=1	A7AWD9	BBOV_I002850	44 kDa	unknown	2	1
Uncharacterized protein OS=Babesia bovis GN=BBOV_IV007680 PE=4 SV=1	A7ARF3	BBOV_IV007680	62 kDa	unknown	2	0
Uncharacterized protein OS=Babesia bovis GN=BBOV_IV007590 PE=2 SV=1	A7ARE4	BBOV_IV007590	50 kDa	unknown	2	0
RuvB-like helicase OS=Babesia bovis GN=BBOV_III007680 PE=3 SV=1	A7AP44	BBOV_III007680	54 kDa	unknown	2	0
Tubulin alpha chain, putative OS=Babesia bovis GN=BBOV_III002820 PE=2 SV=1	A7AMR2	BBOV_III002820	50 kDa	unknown	2	0
Apical membrane antigen 1 OS=Babesia bovis GN=BBOV_IV011230 PE=4 SV=1	A7ASF6	BBOV_IV011230	67 kDa	unknown	2	0
ATP synthase subunit beta OS=Babesia bovis GN=BBOV_IV005830 PE=2 SV=1	A7AQX5	BBOV_IV005830	55 kDa	unknown	2	0
Heat shock protein 70, putative OS=Babesia bovis GN=BBOV_III007800 PE=3 SV=1	A7AP56	BBOV_III007800	71 kDa	unknown	2	0
Ribosomal protein L21, putative OS=Babesia bovis GN=BBOV_III010520 PE=2 SV=1	A7APX2	BBOV_III010520	19 kDa	unknown	2	0
Protein disulfide isomerase related protein OS=Babesia bovis GN=BBOV_IV009100 PE=4 SV=1	A7ARU5	BBOV_IV009100	44 kDa	unknown	2	0
Uncharacterized protein OS=Babesia bovis GN=BBOV_IV002110 PE=4 SV=1	A7AVI2	BBOV_IV002110	52 kDa	unknown	2	0
Uncharacterized protein OS=Babesia bovis GN=BBOV_IV006820 PE=4 SV=1	A7AR69	BBOV_IV006820	18 kDa	unknown	2	0
40S ribosomal subunit protein S14, putative OS=Babesia bovis GN=BBOV_II003160 PE=3 SV=1	A7ATL0	BBOV_II003160	17 kDa	unknown	2	0
Ribosomal protein L15, putative OS=Babesia bovis GN=BBOV_III006560 PE=3 SV=1	A7ANT3	BBOV_III006560	17 kDa	unknown	2	0
Membrane protein, putative OS=Babesia bovis GN=BBOV_III000060 PE=4 SV=1	A7ALZ1	BBOV_III000060	49 kDa	unknown	2	0
Merozoite surface antigen 2 OS=Babesia bovis GN=MSA-2c PE=2 SV=1	Q95UH2	MSA-2c	30 kDa	unknown	2	0
Acid phosphatase, putative OS=Babesia bovis GN=BBOV_I004700 PE=4 SV=1	A7AWX3	BBOV_I004700	43 kDa	unknown	2	0
Uncharacterized protein OS=Babesia bovis GN=BBOV_III006090 PE=4 SV=1	A7ANN6	BBOV_III006090	46 kDa	unknown	2	0
Uncharacterized protein OS=Babesia bovis GN=BBOV_III009890 PE=2 SV=1	A7APR1	BBOV_III009890	15 kDa	unknown	2	0
Membrane protein, putative OS=Babesia bovis GN=BBOV_I001380 PE=4 SV=1	A7AVZ4	BBOV_I001380	49 kDa	unknown	2	0
Membrane protein, putative OS=Babesia bovis GN=BBOV_II000070 PE=4 SV=1	A7ASQ7	BBOV_II000070	49 kDa	unknown	2	0
Membrane protein, putative OS=Babesia bovis GN=BBOV_IV000100 PE=4 SV=1	A7AUY4	BBOV_IV000100	49 kDa	unknown	2	0
Uncharacterized protein OS=Babesia bovis GN=BBOV_IV012100 PE=4 SV=1	A7ASP3	BBOV_IV012100	49 kDa	unknown	2	0
Histone H3 OS=Babesia bovis GN=BBOV_I001810 PE=3 SV=1	A7AW37	BBOV_I001810	15 kDa	unknown	2	0
Variant erythrocyte surface antigen-1, beta subunit OS=Babesia bovis GN=BBOV_I000040 PE=4 SV=1	A7AX26	BBOV_I000040	123 kDa	unknown	1	0
Cytoplasmic dynein heavy chain, putative OS=Babesia bovis GN=BBOV_IV009380 PE=4 SV=1	A7ARX3	BBOV_IV009380	470 kDa	unknown	1	0
Uncharacterized protein OS=Babesia bovis GN=BBOV_IV000700 PE=4 SV=1	A7AV42	BBOV_IV000700	284 kDa	unknown	1	0
Uncharacterized protein OS=Babesia bovis GN=BBOV_III009440 PE=3 SV=1	A7APL6	BBOV_III009440	59 kDa	unknown	1	1
Uncharacterized protein OS=Babesia bovis GN=BBOV_IV001580 PE=4 SV=1	A7AVC9	BBOV_IV001580	122 kDa	unknown	1	1
Uncharacterized protein OS=Babesia bovis GN=BBOV_IV000590 PE=4 SV=1	A7AV33	BBOV_IV000590	59 kDa	unknown	1	0
Heat shock protein 70 OS=Babesia bovis GN=BBOV_IV003490 PE=3 SV=1	A7AVW9	BBOV_IV003490	71 kDa	unknown	1	0
Uncharacterized protein OS=Babesia bovis GN=BBOV_IV010130 PE=4 SV=1	A7AS48	BBOV_IV010130	123 kDa	unknown	1	1
Variant erythrocyte surface antigen-1, alpha subunit OS=Babesia bovis GN=BBOV_IV005680 PE=4 SV=1	A7AQW0	BBOV_IV005680	144 kDa	unknown	1	0
Rhoptry-associated protein 1 (RAP-1) OS=Babesia bovis GN=BBOV_IV009860 PE=4 SV=1	A7AS21	BBOV_IV009860	65 kDa	unknown	1	1
DNA mismatch repair protein, putative OS=Babesia bovis GN=BBOV_IV010910 PE=4 SV=1	A7ASC5	BBOV_IV010910	91 kDa	unknown	1	0
ABC transporter, ATP-binding protein domain containing protein OS=Babesia bovis GN=BBOV_I003180 PE=4 SV=1	A7AWH2	BBOV_I003180	174 kDa	unknown	1	1
ATP-NAD-dependent kinase, putative OS=Babesia bovis GN=BBOV_IV002800 PE=3 SV=1	A7AVQ1	BBOV_IV002800	42 kDa	unknown	1	1
12D3 antigen OS=Babesia bovis GN=BBOV_IV008150 PE=2 SV=1	A7ARK0	BBOV_IV008150	38 kDa	unknown	1	0
Uncharacterized protein OS=Babesia bovis GN=BBOV_III005700 PE=4 SV=1	A7ANJ9	BBOV_III005700	77 kDa	unknown	1	0
Polyadenylate-binding protein OS=Babesia bovis GN=BBOV_IV008280 PE=3 SV=1	A7ARL3	BBOV_IV008280	65 kDa	unknown	1	0
Protein kinase domain containing protein OS=Babesia bovis GN=BBOV_II000760 PE=4 SV=1	A7ASX5	BBOV_II000760	93 kDa	unknown	1	1
p18 protein OS=Babesia bovis GN=BBOV_II002890 PE=4 SV=1	A7ATI3	BBOV_II002890	114 kDa	unknown	1	0
Ribosomal protein S16, putative OS=Babesia bovis GN=BBOV_IV005360 PE=2 SV=1	A7AQS8	BBOV_IV005360	17 kDa	unknown	1	0
SET domain containing protein OS=Babesia bovis GN=BBOV_IV004680 PE=4 SV=1	A7AQL0	BBOV_IV004680	101 kDa	unknown	1	0
Isocitrate dehydrogenase [NADP] OS=Babesia bovis GN=BBOV_III007260 PE=3 SV=1	A7AP03	BBOV_III007260	50 kDa	unknown	1	0
Uncharacterized protein OS=Babesia bovis GN=BBOV_II006310 PE=4 SV=1	A7AUH0	BBOV_II006310	112 kDa	unknown	1	0
Uncharacterized protein OS=Babesia bovis GN=BBOV_IV009990 PE=4 SV=1	A7AS34	BBOV_IV009990	89 kDa	unknown	1	0
Histone H2B OS=Babesia bovis GN=BBOV_IV006840 PE=2 SV=1	A7AR71	BBOV_IV006840	14 kDa	unknown	1	0
Uncharacterized protein OS=Babesia bovis GN=BBOV_III009600 PE=4 SV=1	A7APN2	BBOV_III009600	63 kDa	unknown	1	0
Uncharacterized protein OS=Babesia bovis GN=BBOV_II005960 PE=4 SV=1	A7AUD5	BBOV_II005960	29 kDa	unknown	1	0
Cell division cycle protein ATPase, putative OS=Babesia bovis GN=BBOV_IV001700 PE=3 SV=1	A7AVE1	BBOV_IV001700	102 kDa	unknown	1	0
Ubiquitin / ribosomal protein CEP52 OS=Babesia bovis GN=BBOV_IV003190 PE=2 SV=1	A7AVT9	BBOV_IV003190	15 kDa	unknown	1	0
Uncharacterized protein (Fragment) OS=Babesia bovis GN=BBOV_IV003650 PE=4 SV=1	A7AVY5	BBOV_IV003650	227 kDa	unknown	1	0
Membrane protein, putative OS=Babesia bovis GN=BBOV_IV004810 PE=4 SV=1	A7AQM3	BBOV_IV004810	70 kDa	unknown	1	0
Uncharacterized protein OS=Babesia bovis GN=BBOV_IV000840 PE=4 SV=1	A7AV56	BBOV_IV000840	76 kDa	unknown	1	1
Ribosomal L18p/L5e family protein OS=Babesia bovis GN=BBOV_III010590 PE=2 SV=1	A7APX9	BBOV_III010590	36 kDa	unknown	1	0
Uncharacterized protein OS=Babesia bovis GN=BBOV_I001870 PE=4 SV=1	A7AW43	BBOV_I001870	58 kDa	unknown	1	0
NADH dehydrogenase, putative OS=Babesia bovis GN=BBOV_I004980 PE=4 SV=1	A7AX01	BBOV_I004980	62 kDa	unknown	1	0
Gliding-associated protein 45, putative OS=Babesia bovis GN=BBOV_II005470 PE=2 SV=1	A7AU87	BBOV_II005470	22 kDa	unknown	1	0
Heat shock protein 90 OS=Babesia bovis GN=HSP90 PE=2 SV=1	Q9NDI2	HSP90	83 kDa	unknown	1	0
Membrane protein, putative OS=Babesia bovis GN=BBOV_IV009170 PE=2 SV=1	A7ARV2	BBOV_IV009170	26 kDa	unknown	1	0
Ribosomal protein S2 OS=Babesia bovis GN=BBOV_IV003540 PE=2 SV=1	A7AVX4	BBOV_IV003540	29 kDa	unknown	1	0
RNA recognition motif domain containing protein OS=Babesia bovis GN=BBOV_III004590 PE=4 SV=1	A7AN88	BBOV_III004590	69 kDa	unknown	1	0
Uncharacterized protein OS=Babesia bovis GN=BBOV_IV001130 PE=2 SV=1	A7AV84	BBOV_IV001130	23 kDa	unknown	1	0
60S ribosomal protein L18, putative OS=Babesia bovis GN=BBOV_III004640 PE=4 SV=1	A7AN93	BBOV_III004640	21 kDa	unknown	1	0
40S ribosomal protein S18, putative OS=Babesia bovis GN=BBOV_IV005450 PE=2 SV=1	A7AQT7	BBOV_IV005450	17 kDa	unknown	1	0
40S ribosomal protein S4 OS=Babesia bovis GN=BBOV_III007530 PE=2 SV=1	A7AP30	BBOV_III007530	30 kDa	unknown	1	0
60S ribosomal protein L23, putative OS=Babesia bovis GN=BBOV_III001580 PE=3 SV=1	A7AME1	BBOV_III001580	17 kDa	unknown	1	0
Glyceraldehyde-3-phosphate dehydrogenase OS=Babesia bovis GN=BBOV_II002540 PE=3 SV=1	A7ATE8	BBOV_II002540	36 kDa	unknown	1	0
Thioredoxin family protein OS=Babesia bovis GN=BBOV_II006380 PE=2 SV=1	A7AUH7	BBOV_II006380	24 kDa	unknown	1	0
40S ribosomal protein S11, putative OS=Babesia bovis GN=BBOV_II004570 PE=3 SV=1	A7AU01	BBOV_II004570	18 kDa	unknown	1	0
Calcium-dependent protein kinase 4 OS=Babesia bovis GN=BBOV_IV003210 PE=3 SV=1	A7AVU1	BBOV_IV003210	58 kDa	unknown	1	0
40S ribosomal protein S19, putative OS=Babesia bovis GN=BBOV_III001110 PE=4 SV=1	A7AM94	BBOV_III001110	20 kDa	unknown	1	0
Regulator of ribosome biosynthesis, putative OS=Babesia bovis GN=BBOV_IV008270 PE=4 SV=1	A7ARL2	BBOV_IV008270	27 kDa	unknown	1	0
p68 RNA helicase protein, putative OS=Babesia bovis GN=BBOV_III000190 PE=3 SV=1	A7AM02	BBOV_III000190	63 kDa	unknown	1	0
60S ribosomal protein L35a, putative OS=Babesia bovis GN=BBOV_III001970 PE=2 SV=1	A7AMI0	BBOV_III001970	13 kDa	unknown	1	1
Fatty acyl-CoA synthetase family protein OS=Babesia bovis GN=BBOV_III002500 PE=4 SV=1	A7AMN1	BBOV_III002500	74 kDa	unknown	1	0
Ribosomal L27e protein family protein OS=Babesia bovis GN=BBOV_III010680 PE=4 SV=1	A7APY6	BBOV_III010680	17 kDa	unknown	1	0
40S ribosomal protein S3a OS=Babesia bovis GN=BBOV_III001480 PE=3 SV=1	A7AMD1	BBOV_III001480	30 kDa	unknown	1	0
60S ribosomal protein L18a OS=Babesia bovis GN=BBOV_III004630 PE=3 SV=1	A7AN92	BBOV_III004630	22 kDa	unknown	1	0
Ribosomal protein RPL4A OS=Babesia bovis GN=BBOV_II006110 PE=2 SV=1	A7AUF0	BBOV_II006110	40 kDa	unknown	1	0
Inosine-5'-monophosphate dehydrogenase OS=Babesia bovis GN=BBOV_IV006900 PE=3 SV=1	A7AR77	BBOV_IV006900	54 kDa	unknown	1	0
Spherical body protein 4 OS=Babesia bovis GN=sbp4 PE=2 SV=1	Q8STI8	sbp4	42 kDa	unknown	1	0
Small GTP-binding protein sar1 OS=Babesia bovis GN=BBOV_II004300 PE=2 SV=1	A7ATX4	BBOV_II004300	22 kDa	unknown	1	0
60S ribosomal L22e protein, putative OS=Babesia bovis GN=BBOV_II001860 PE=4 SV=1	A7AT81	BBOV_II001860	14 kDa	unknown	1	0
Uncharacterized protein OS=Babesia bovis GN=BBOV_II004560 PE=4 SV=1	A7AU00	BBOV_II004560	46 kDa	unknown	1	0
Ribosomal protein L17, putative OS=Babesia bovis GN=BBOV_I004110 PE=2 SV=1	A7AWR4	BBOV_I004110	22 kDa	unknown	1	0
60S ribosomal protein L12 protein, putative OS=Babesia bovis GN=BBOV_II003110 PE=3 SV=1	A7ATK5	BBOV_II003110	18 kDa	unknown	1	0
40S ribosomal protein S3 protein, putative OS=Babesia bovis GN=BBOV_II001650 PE=2 SV=1	A7AT61	BBOV_II001650	25 kDa	unknown	1	0
Uncharacterized protein OS=Babesia bovis GN=BBOV_IV003000 PE=4 SV=1	A7AVS1	BBOV_IV003000	13 kDa	unknown	1	0
Histone H2B OS=Babesia bovis GN=BBOV_II001750 PE=3 SV=1	A7AT71	BBOV_II001750	12 kDa	unknown	1	0
Uncharacterized protein OS=Babesia bovis GN=BBOV_IV005490 PE=4 SV=1	A7AQU1	BBOV_IV005490	48 kDa	unknown	1	0
Merozoite surface antigen 2b OS=Babesia bovis GN=msa PE=4 SV=1	Q3LUQ1	msa	32 kDa	unknown	1	0
40S ribosomal protein S24 protein, putative OS=Babesia bovis GN=BBOV_II003270 PE=2 SV=1	A7ATM1	BBOV_II003270	16 kDa	unknown	1	0
Uncharacterized protein OS=Babesia bovis GN=BBOV_I003130 PE=4 SV=1	A7AWG7	BBOV_I003130	41 kDa	unknown	1	0
'chromo' (CHRromatin Organization MOdifier) domain containing protein OS=Babesia bovis GN=BBOV_III003950 PE=4 SV=1	A7AN24	BBOV_III003950	36 kDa	unknown	1	0
Protein disulfide-isomerase OS=Babesia bovis GN=BBOV_IV002330 PE=3 SV=1	A7AVK4	BBOV_IV002330	52 kDa	unknown	1	0
Fatty acyl-CoA synthetase 3 OS=Babesia bovis GN=BBOV_IV000960 PE=4 SV=1	Q5EF32	BBOV_IV000960	77 kDa	unknown	1	0
Nucleosome assembly protein 1 OS=Babesia bovis GN=BBOV_IV002050 PE=2 SV=1	A7AVH6	BBOV_IV002050	35 kDa	unknown	1	0
Uncharacterized protein OS=Babesia bovis GN=BBOV_II007350 PE=4 SV=1	A7AUS4	BBOV_II007350	48 kDa	unknown	1	0
Histone H2A OS=Babesia bovis GN=BBOV_II006460 PE=2 SV=1	A7AUI5	BBOV_II006460	17 kDa	unknown	1	1
Ribosomal protein L38e, putative OS=Babesia bovis GN=BBOV_IV004550 PE=2 SV=1	A7AQJ7	BBOV_IV004550	9 kDa	unknown	1	0
Uncharacterized protein OS=Babesia bovis GN=BBOV_II007420 PE=4 SV=1	A7AUT1	BBOV_II007420	48 kDa	unknown	1	0
Uncharacterized protein OS=Babesia bovis GN=BBOV_I003600 PE=4 SV=1	A7AWL4	BBOV_I003600	540 kDa	unknown	0	1
Ubiquitin carboxyl-terminal hydrolase, putative OS=Babesia bovis GN=BBOV_IV001730 PE=3 SV=1	A7AVE4	BBOV_IV001730	164 kDa	unknown	0	1
Uncharacterized protein OS=Babesia bovis GN=BBOV_II006590 PE=4 SV=1	A7AUJ8	BBOV_II006590	206 kDa	unknown	0	1
Uncharacterized protein OS=Babesia bovis GN=BBOV_IV011740 PE=4 SV=1	A7ASK7	BBOV_IV011740	166 kDa	unknown	0	2
Uncharacterized protein OS=Babesia bovis GN=BBOV_III001700 PE=4 SV=1	A7AMF3	BBOV_III001700	395 kDa	unknown	0	1
Uncharacterized protein OS=Babesia bovis GN=BBOV_II006290 PE=4 SV=1	A7AUG8	BBOV_II006290	148 kDa	unknown	0	1
Histidyl-tRNA synthetase, putative OS=Babesia bovis GN=BBOV_IV001190 PE=3 SV=1	A7AV90	BBOV_IV001190	101 kDa	unknown	0	1
Uncharacterized protein OS=Babesia bovis GN=BBOV_III010260 PE=4 SV=1	A7APU8	BBOV_III010260	59 kDa	unknown	0	1
Uncharacterized protein OS=Babesia bovis GN=BBOV_II007210 PE=4 SV=1	A7AUR0	BBOV_II007210	130 kDa	unknown	0	1
Uncharacterized protein OS=Babesia bovis GN=BBOV_I004330 PE=4 SV=1	A7AWT6	BBOV_I004330	98 kDa	unknown	0	1
Uncharacterized protein OS=Babesia bovis GN=BBOV_IV006130 PE=4 SV=1	A7AR05	BBOV_IV006130	121 kDa	unknown	0	1
DNA repair and recombination protein RAD54-like, putative OS=Babesia bovis GN=BBOV_IV009640 PE=4 SV=1	A7ARZ9	BBOV_IV009640	93 kDa	unknown	0	1
Hypothetcial protein OS=Babesia bovis GN=BBOV_IV002780 PE=4 SV=1	A7AVP9	BBOV_IV002780	103 kDa	unknown	0	1
Uncharacterized protein OS=Babesia bovis GN=BBOV_III003220 PE=4 SV=1	A7AMV2	BBOV_III003220	27 kDa	unknown	0	1
Serine/threonine-protein phosphatase OS=Babesia bovis GN=BBOV_III010990 PE=3 SV=1	A7AQ17	BBOV_III010990	37 kDa	unknown	0	1
Putative rRNA methyltransferase OS=Babesia bovis GN=BBOV_III009210 PE=3 SV=1	A7APJ4	BBOV_III009210	108 kDa	unknown	0	1
SNF2 helicase, putative OS=Babesia bovis GN=BBOV_IV008380 PE=4 SV=1	A7ARM3	BBOV_IV008380	103 kDa	unknown	0	1
Membrane protein, putative OS=Babesia bovis GN=BBOV_IV010470 PE=4 SV=1	A7AS81	BBOV_IV010470	52 kDa	unknown	0	0
Ribosomal protein L24e, putative OS=Babesia bovis GN=BBOV_III003570 PE=4 SV=1	A7AMY7	BBOV_III003570	17 kDa	unknown	0	1
Uncharacterized protein OS=Babesia bovis GN=BBOV_III006550 PE=4 SV=1	A7ANT2	BBOV_III006550	74 kDa	unknown	0	1
Coatomer subunit gamma OS=Babesia bovis GN=BBOV_II002960 PE=3 SV=1	A7ATJ0	BBOV_II002960	103 kDa	unknown	0	1
Uncharacterized protein OS=Babesia bovis GN=BBOV_II000630 PE=4 SV=1	A7ASW2	BBOV_II000630	40 kDa	unknown	0	1
Uncharacterized protein OS=Babesia bovis GN=BBOV_I000560 PE=2 SV=1	A7AX77	BBOV_I000560	28 kDa	unknown	0	1
DEAD/DEAH box helicase and helicase conserved C-terminal domain containing protein OS=Babesia bovis GN=BBOV_I003430 PE=3 SV=1	A7AWJ7	BBOV_I003430	88 kDa	unknown	0	1
Nucleolar protein Nop56, putative OS=Babesia bovis GN=BBOV_IV010840 PE=4 SV=1	A7ASB8	BBOV_IV010840	63 kDa	unknown	0	1
Kinesin-like protein OS=Babesia bovis GN=BBOV_IV003380 PE=3 SV=1	A7AVV8	BBOV_IV003380	68 kDa	unknown	0	1
Uncharacterized protein OS=Babesia bovis GN=BBOV_III004190 PE=4 SV=1	A7AN48	BBOV_III004190	99 kDa	unknown	0	1
Adenylate kinase isoenzyme 6 homolog OS=Babesia bovis GN=BBOV_II007510 PE=3 SV=1	A7AUU0	BBOV_II007510	19 kDa	unknown	0	0
U3 small nucleolar ribonucleoprotein protein IMP3-like protein OS=Babesia bovis GN=BBOV_IV002230 PE=4 SV=1	A7AVJ4	BBOV_IV002230	23 kDa	unknown	0	1
Uncharacterized protein OS=Babesia bovis GN=BBOV_III008040 PE=4 SV=1	A7AP80	BBOV_III008040	65 kDa	unknown	0	1
Palmitoyltransferase OS=Babesia bovis GN=BBOV_I004680 PE=3 SV=1	A7AWX1	BBOV_I004680	19 kDa	unknown	0	1
Uncharacterized protein OS=Babesia bovis GN=BBOV_IV011020 PE=4 SV=1	A7ASD6	BBOV_IV011020	38 kDa	unknown	0	0
Chaperonin, 10 kDa family protein OS=Babesia bovis GN=BBOV_III006630 PE=2 SV=1	A7ANU0	BBOV_III006630	32 kDa	unknown	0	1
