# Supplementary material for: Novel Babesia bovis exported proteins that modify properties of infected red blood cells
Source: PLoS Pathog. 2020 Oct 5;16(10):e1008917. doi: 10.1371/journal.ppat.1008917 (PMC7561165; doi:10.1371/journal.ppat.1008917)
Supplement: S2 Table — (XLSX) [file ppat.1008917.s010.xlsx]

## Sheet: Shared proteins with TM or SP
Gene ID	Product Description	Number of TM domain	SignalP v5 Prediction	RXL or RXXL motif*	RXL or RXXL position*	* Table S4 in Pellé et al. (2015)	comments
BBOV_IV002110	hypothetical protein	11	null	ARDLEDN	21-24	No
BBOV_IV003180	hexose transporter	11	null	not detected		No
BBOV_III000060	mtm family protein (Bb60)	10	null	VRYLMPI	24-27	No	SignalP v3 predicted a signal peptide. (NN**: MPDIKAGIGPYSDEAAPKVANQVRYLMPIAKLLFILVAILGFGFCMA)
BBOV_I001380	mtm family protein	10	null	VRYLMPI	24-27	No	SignalP v3 predicted a signal peptide. (NN: MPGIKAGIGPYSDEAAPKVANQVRYLMPIVRLLFILVAILGFGFCMA)
BBOV_IV000100	mtm family protein	10	null	VRYLMPI	24-27	No	SignalP v3 predicted a signal peptide. (NN: MPGIRAGIGPYSDEATPKVADQVRYLMPIAKLLFILVAILGFGFCMA)
BBOV_II000070	mtm family protein	10	null	VRYLMPI	24-27	No	SignalP v3 predicted a signal peptide. (NN: MPGVKAGIGPYSDEAAPKVADSVRYLMPIAKLLFILVAILGFGFCMA)
BBOV_II007770	mtm family protein	10	null	VRYLMPI	24-27	No
BBOV_III011920	mtm family protein (Bb11920)	10	null	VRYLMPI	24-27	No
BBOV_IV012100	mtm family protein	10	null	VRYLMPI	24-27	No
BBOV_IV010020	P-type ATPase4, putative	7	null	GRALSKT	49-52	No
BBOV_II007350	hypothetical protein	5	null	PRTTLLRK	35-38	No
BBOV_IV005490	conserved hypothetical protein	1	null	CRDLPQC	36-39	Yes	SignalP v3 predicted a signal peptide. (NN: MKGLVVALTPKGANGVIATAALSLFMLGIA)
BBOV_I004700	acid phosphatase, putative	1	null	not detected		No	SignalP v3 predicted a signal peptide. (NN: MVAVVGNILTQAALFAILASHVAIVKA)
BBOV_IV011230	apical membrane antigen 1 (AMA1)	1	MQLHYKMQSTSPKYNYKRMLCMVFVPVILSSFFAEDALA or MLCMVFVPVILSSFFAEDALA	NRRLTRR	54-57	No	Signal peptide was predicted by Gaffar et al. (2004).
BBOV_II002890	p18 protein (TRAP family protein)	1	MKFHALSLWAILGLVGTKFSLSHA	NRISLVDF (but in the vWA domain)	107-111	No
BBOV_II006380	Thioredoxin family protein	1	MKVVLSIVVAVCTVMGVQA	not detected		No
BBOV_II002870	hypothetical protein	1	MMVKFHTLSVAAILAIASS	not detected		No
BBOV_I000040	variant erythrocyte surface antigen-1, beta subunit	1	null	ARIFLGSV	232-236	Yes
BBOV_II000910	variant erythrocyte surface antigen-1, beta subunit	1	null	ARIFLGSV	228-232	Yes
BBOV_III002320	variant erythrocyte surface antigen-1, beta subunit	1	null	ARIFLGSV	235-239	Yes
BBOV_IV005680	variant erythrocyte surface antigen-1, alpha subunit	1	null	ARIFLGSV	281-285	Yes
BBOV_II002880	85 kDa protein (SBP1)	0	MSGHLVCKSGFGLGKVAKLMLASVVVLSAFSGNVWA	NRRLATI	125-128	No
BBOV_II000680	Spherical Body Protein 2 truncated copy 12 (SBP2)	0	null	RRAELLYR	90-94	Yes	SignalP v3 predicted a signal peptide. (NN: MAITARNNGFRKVAKWIVGAVVVAGATS)
BBOV_I004210	spherical body protein 3 (SBP3)	0	MRRFLLVALLAATAAA	VRYLINT	134-137	No
BBOV_III011930	SmORF	0	MVAFNMLWKLSVVVAFGLSTTVTS	LREELPSD	92-96	No
BBOV_III004280	VESA export-associated protein (VEAP)	0	MKNTVFVAAIAAQALMGVFS	DRVLLES	185-188	No
BBOV_I003060	merozoite surface antigen-1 (MSA-1)	0	MATFALFISALCCVLAITSA	IRPDLF (but in the MSA2c domain)	101-105	No
BBOV_I003020	merozoite surface antigen-2c (MSA-2c)	0	MVSFNIITVAFCSILFNYAVA	not detected		No
BBOV_IV000780	hypothetical protein	0	MAGSKIAKLAVGVAALAGAISNAVVA	KRYLRIR	83-86	No
BBOV_I002740	200 kDa antigen p200	0	null	not detected		No	SignalP v3 predicted a signal peptide. (NN: MARERRHISLTKMLNLLSVALG)
BBOV_IV004810	membrane protein, putative	0	MKFGLFVLGAATCHTLVRA	ERQLAVL	39-42	No
BBOV_IV006820	hypothetical protein	0	MKFSMVIALSIAGAAICNA	YRNLTGY	118-121	No
BBOV_II001760	hypothetical protein	0	MKGFFVVCISLLCAVKGALS	ARALMTP	36-39	No
BBOV_I001020	hypothetical protein	0	MKILFLSFAFLCCTVQA	KRYLRTS	35-38	No
BBOV_I001680	hypothetical protein	0	MKLNRAVLAGLLAAAPLSGVALA	LRVALSPV	166-170	No
BBOV_IV008150	12D3 antigen	0	MLATRFIFSLCLFVAHQGVNA	RRCLQTG	183-186	No
BBOV_I003130	hypothetical protein	0	MVGLSFVTVAICYFGSFAIA	KRTLKED	27-30	No
BBOV_IV009100	protein disulfide isomerase related protein	0	MYSMRVFLLATAFFLSGARG	SRPLCLL (but after the functional domain)	284-287	No
Note: * Pellé et al. (2015) predicted proteins possessing RxLx or RxxLx motifs in Babesia bovis and summarized in Table S4.
** Putative cleavage sites predicted by Neural Network (NN) in SignalP version 3 are shown.
	Käll L, Krogh A, Sonnhammer EL. Advantages of combined transmembrane topology and signal peptide prediction--the Phobius web server. Nucleic Acids Res. 2007 Jul;35(Web Server issue):W429-32. Epub 2007 May 5.
