# Supplementary material for: Novel Babesia bovis exported proteins that modify properties of infected red blood cells
Source: PLoS Pathog. 2020 Oct 5;16(10):e1008917. doi: 10.1371/journal.ppat.1008917 (PMC7561165; doi:10.1371/journal.ppat.1008917)
Supplement: S3 Table — (XLSX) [file ppat.1008917.s011.xlsx]

## Sheet: Sheet1
Gene ID	Product Description	Number of TM domain	SignalP v5 Prediction	GPI anchor	Cellular localization (IFA)
BBOV_I004210	spherical body protein 3 (SBP3)	0	MRRFLLVALLAATAAA	No	RBC cytoplasm and membrane
BBOV_III011930	SmORF	0	MVAFNMLWKLSVVVAFGLSTTVTS	No	RBC cytoplasm and membrane
BBOV_III000060	mtm family protein (Bb60)	10	null	No	RBC cytoplasm and membrane
BBOV_III011920	mtm family protein (Bb11920)	10	null	No	RBC cytoplasm and membrane
BBOV_III004280	VESA export-associated protein (VEAP)	0	MKNTVFVAAIAAQALMGVFS	No	RBC cytoplasm
BBOV_IV006820	hypothetical protein	0	MKFSMVIALSIAGAAICNA	Yes	Apical end and merozoite membrane
BBOV_II006380	Thioredoxin family protein	1	MKVVLSIVVAVCTVMGVQA	No	Cytoplasmic
BBOV_I002740	200 kDa antigen p200	0	null	No	Apical end
BBOV_II001760	hypothetical protein	0	MKGFFVVCISLLCAVKGALS	No	Apical end
BBOV_IV010020	P-type ATPase4, putative	7	null	No	Merozoite membrane
BBOV_IV003180	hexose transporter	11	null	No	Apical end
BBOV_IV005490	conserved hypothetical protein	1	null	No	Merozoite membrane
