# Supplementary material for: Novel Babesia bovis exported proteins that modify properties of infected red blood cells
Source: PLoS Pathog. 2020 Oct 5;16(10):e1008917. doi: 10.1371/journal.ppat.1008917 (PMC7561165; doi:10.1371/journal.ppat.1008917)
Supplement: S5 Table — (XLSX) [file ppat.1008917.s013.xlsx]

## Sheet: BS-res 1
Genes downregulated in BS-resistant 1
Gene ID	Product	Log2 fold change
BBOV_I005650	VESA 1	-7.46712
BBOV_III008750	tRNA synthetases class I	-6.2476
BBOV_I003540	RNB-like domain containing protein	-5.66453
BBOV_III003120	hypothetical protein	-5.62554
BBOV_III001080	hypothetical protein	-5.30652
BBOV_III009380	conserved hypothetical protein	-4.6991
BBOV_III001150	VESA 1b	-3.95454
BBOV_II004220	SmORF	-3.67749
BBOV_I000040	VESA 1b	-3.41855
BBOV_I001180	SmORF	-3.33334
BBOV_IV000670	hypothetical protein	-3.15679
BBOV_IV005650	membrane protein, putative	-2.94312
BBOV_II001380	SmORF	-2.93834
BBOV_II001390	SmORF	-2.86341
BBOV_III006540	Spherical Body Protein 2 truncated copy 11	-2.78303
BBOV_IV009130	peptidyl-tRNA hydrolase 2, mitochondrial precursor	-2.6278
BBOV_IV006700	hypothetical protein	-2.61448
BBOV_I001420	SmORF	-2.51557
BBOV_III000060	mtm	-2.49224
BBOV_I001170	SmORF	-2.42045
BBOV_IV007150	membrane protein, putative	-2.32047
BBOV_IV008550	p-Type ATPase	-2.17811
BBOV_I001160	SmORF	-2.13512
BBOV_III004340	hypothetical protein	-2.08054
BBOV_IV005140	hypothetical protein	-2.02839
BBOV_I002060	hypothetical protein	-1.9991
BBOV_IV001030	hypothetical protein	-1.97955
BBOV_IV006690	hypothetical protein	-1.95726
Genes upregulated in BSD-resistant 1
Gene ID	Product	Log2 fold change
BBOV_III011830	membrane protein, putative	7.37831
BBOV_III002410	ubiquitin family protein	6.96328
BBOV_IV005800	hypothetical protein	5.94071
BBOV_II000490	hypothetical protein	5.08111
BBOV_III007590	hypothetical protein	4.84601
BBOV_IV006330	senescence-associated protein, putative	4.22923
BBOV_IV009390	hypothetical protein	4.22239
BBOV_IV006370	hypothetical protein	4.00879
BBOV_III002330	VESA 1a	3.76962
BBOV_I004930	regulator of chromosome condensation (RCC1) domain containing protein	3.46996
BBOV_IV006360	hypothetical protein	3.30806
BBOV_IV001510	VESA 1a	3.19394
BBOV_II004780	hypothetical protein	3.15108
BBOV_II007120	hypothetical protein	2.99607
BBOV_II000900	VESA 1a	2.89925
BBOV_IV007500	hypothetical protein	2.89288
BBOV_III000890	hypothetical protein	2.75495
BBOV_III001430	hypothetical protein	2.64392
BBOV_III004370	hypothetical protein	2.6291
BBOV_IV006840	histone H2B.1, putative	2.5784
BBOV_III001140	40S ribosomal protein S17, putative	2.52641
BBOV_III010660	hypothetical protein	2.5203
BBOV_IV000180	hypothetical protein	2.45028
BBOV_IV012060	Putative GTP-ase activating protein for Arf	2.3564
BBOV_I000390	hypothetical protein	2.35187
BBOV_IV011830	hypothetical protein	2.33056
BBOV_II007430	thioredoxin-like protein 2	2.3259
BBOV_II002760	conserved hypothetical protein	2.29671
BBOV_IV009630	snRNP Sm-like protein, putative	2.24524
BBOV_IV003880	conserved hypothetical protein	2.21611
BBOV_I002360	hypothetical protein	2.17132
BBOV_III007970	hypothetical protein	2.08228
BBOV_III010210	conserved hypothetical protein	2.07212
BBOV_III003110	VESA 1a	2.06661
BBOV_III004630	60S ribosomal protein L18ae	2.05967
BBOV_IV000970	hypothetical protein	2.05529
BBOV_IV000550	conserved hypothetical protein	2.04708
BBOV_II005370	hypothetical protein	2.03797
BBOV_III007350	hypothetical protein	2.00697
BBOV_II004880	MIZ zinc finger domain containing protein	1.98677
BBOV_I001640	leucine rich repeat domain containing protein	1.96224
BBOV_III003030	translation initiation factor SUI1	1.95388
BBOV_III011110	hypothetical protein	1.95136

## Sheet: BS-res 2
Genes downregulated in BS-resistant 2
Gene ID	Product	Log2 fold change
BBOV_I005650	VESA 1	-7.46712
BBOV_II001640	hypothetical protein	-5.93621
BBOV_III003120	hypothetical protein	-5.62554
BBOV_III001080	hypothetical protein	-5.30652
BBOV_IV007390	hypothetical protein	-4.27906
BBOV_III006770	membrane protein, putative	-4.19053
BBOV_III006670	hypothetical protein	-4.1011
BBOV_II006080	subtilisin-like protein, putative	-3.95671
BBOV_IV005140	hypothetical protein	-3.6113
BBOV_II004220	SmORF	-3.49964
BBOV_IV009070	tubulin, putative	-3.48081
BBOV_IV004660	hypothetical protein	-3.43651
BBOV_IV006500	hypothetical protein	-3.42073
BBOV_I002840	hypothetical protein	-3.40378
BBOV_II002160	HORMA domain containing protein	-3.25535
BBOV_III003690	hypothetical protein	-3.23839
BBOV_III007960	hypothetical protein	-3.23166
BBOV_IV004870	hypothetical protein	-3.20881
BBOV_III001620	membrane protein, putative	-3.15941
BBOV_III004970	GTP1/OBG family protein	-3.15491
BBOV_I001610	hypothetical protein	-3.13766
BBOV_III003700	hypothetical protein	-3.13695
BBOV_III004160	hypothetical protein	-3.12446
BBOV_III011350	hypothetical protein	-3.12129
BBOV_II006540	hypothetical protein	-3.08811
BBOV_II001660	hypothetical protein	-3.06874
BBOV_IV004180	hypothetical protein	-3.04419
BBOV_IV007150	membrane protein, putative	-3.04301
BBOV_III004080	hypothetical protein	-3.03035
BBOV_I002480	hypothetical protein	-2.98938
BBOV_IV011080	hypothetical protein	-2.96801
BBOV_III008960	hypothetical protein	-2.9653
BBOV_II001200	hypothetical protein	-2.96211
BBOV_IV007750	membrane protein, putative	-2.90314
BBOV_III000390	hypothetical protein	-2.89481
BBOV_II006070	conserved hypothetical protein	-2.80816
BBOV_IV002270	hypothetical protein	-2.80438
BBOV_III002250	ATPase associated with various cellular activities (AAA) family protein	-2.79767
BBOV_II006750	hypothetical protein	-2.75583
BBOV_II001380	SmORF	-2.72337
BBOV_III004340	hypothetical protein	-2.72244
BBOV_IV005380	hypothetical protein	-2.72116
BBOV_III007600	phospholipid-translocating P-type ATPase, flippase family protein	-2.69128
BBOV_II005460	hypothetical protein	-2.65569
BBOV_II005400	hypothetical protein	-2.65026
BBOV_IV006700	hypothetical protein	-2.61448
BBOV_IV006480	membrane protein, putative	-2.61306
BBOV_IV007620	hypothetical protein	-2.60746
BBOV_IV006380	VESA 1a	-2.58333
BBOV_IV007260	hypothetical protein	-2.57558
BBOV_IV007270	hypothetical protein	-2.57148
BBOV_IV011680	membrane protein, putative	-2.57095
BBOV_II001130	hypothetical protein	-2.54765
BBOV_IV006250	GCC2 and GCC3 domain containing protein	-2.53352
BBOV_IV001700	cell division cycle protein ATPase, putative	-2.5275
BBOV_II006600	hypothetical protein	-2.48407
BBOV_I000770	adenylate and guanylate cyclase catalytic domain containing protein	-2.48196
BBOV_IV004210	membrane protein, putative	-2.48143
BBOV_IV005870	membrane protein, putative	-2.4771
BBOV_IV004080	membrane protein, putative	-2.47686
BBOV_III011310	hypothetical protein	-2.45062
BBOV_III004960	conserved hypothetical protein	-2.44012
BBOV_I002520	hypothetical protein	-2.4128
BBOV_II002820	membrane protein, putative	-2.39536
BBOV_III011290	hypothetical protein	-2.39231
BBOV_III011370	hypothetical protein	-2.36455
BBOV_IV008550	p-type ATPase	-2.3431
BBOV_III006540	Spherical Body Protein 2 truncated copy 11	-2.34226
BBOV_IV005270	membrane protein, putative	-2.33484
BBOV_IV007220	hypothetical protein	-2.33441
BBOV_III004540	tubulin-tyrosine ligase family protein	-2.32115
BBOV_III000050	SmORF	-2.31733
BBOV_I004220	DEAD/DEAH box helicase and helicase conserved C-terminal domain containing protein	-2.31352
BBOV_IV001320	phosphatidylinositol-4-phosphate 5-kinase, putative	-2.31262
BBOV_II000740	SBP2	-2.28171
BBOV_IV006340	hypothetical protein	-2.27736
BBOV_IV000990	hypothetical protein	-2.27493
BBOV_II004370	hypothetical protein	-2.2614
BBOV_IV009380	cytoplasmic dynein heavy chain, putative	-2.25394
BBOV_I001420	SmORF	-2.24448
BBOV_IV005340	WD domain, G-beta repeat containing protein	-2.23698
BBOV_II002880	85 kDa protein (SBP1)	-2.22068
BBOV_II004500	hypothetical protein	-2.19258
BBOV_II006820	VESA 1b	-2.19253
BBOV_IV000240	hypothetical protein	-2.18953
BBOV_III000010	mtm	-2.16535
BBOV_IV007000	hypothetical protein	-2.15763
BBOV_I001090	hypothetical protein	-2.15744
BBOV_II002750	50S ribosomal subunit protein L14, putative	-2.14329
BBOV_I001130	SmORF	-2.11175
BBOV_I004200	DEAD/DEAH box helicase and helicase conserved C-terminal domain containing protein	-2.09391
BBOV_II001120	delta-aminolevulinic acid dehydratase, putative	-2.07812
BBOV_III003210	protein kinase domain containing protein	-2.07612
BBOV_I003210	membrane protein, putative	-2.06592
BBOV_IV006400	VESA 1a	-2.06186
BBOV_IV005630	membrane protein, putative	-2.06095
BBOV_IV003320	hypothetical protein	-2.04618
BBOV_IV011330	HECT/ubiquitin-transferase domain containing protein	-2.04596
BBOV_I003600	conserved hypothetical protein	-2.02799
BBOV_III011730	GCC2 and GCC3 domain containing protein	-2.01809
BBOV_IV002740	hypothetical protein	-2.00982
BBOV_IV008940	hypothetical protein	-2.00386
Genes upregulated in BSD-resistant 2
Gene ID	Product	Log2 fold change
BBOV_I005030	conserved hypothetical protein	8.68367
BBOV_I005080	conserved hypothetical protein	8.6809
BBOV_IV008620	membrane protein, putative	6.99791
BBOV_IV006860	cytosolic glycoprotein FP21, putative	6.98119
BBOV_III011830	membrane protein, putative	6.52682
BBOV_IV009390	hypothetical protein	6.40573
BBOV_IV005800	hypothetical protein	5.76867
BBOV_III002410	ubiquitin family protein	5.26379
BBOV_III007590	hypothetical protein	5.0691
BBOV_IV006330	hypothetical protein	5.06393
BBOV_II007260	conserved hypothetical protein	4.30184
BBOV_IV003950	conserved hypothetical protein	4.28003
BBOV_IV001090	hypothetical protein	4.20703
BBOV_III000890	hypothetical protein	4.12052
BBOV_III007580	hypothetical protein	4.11646
BBOV_IV011830	hypothetical protein	3.77082
BBOV_I004930	regulator of chromosome condensation (RCC1) domain containing protein	3.76074
BBOV_IV001510	VESA 1a	3.48598
BBOV_II007120	hypothetical protein	3.46436
BBOV_III002080	hypothetical protein	3.39704
BBOV_II004780	hypothetical protein	3.36695
BBOV_II005370	hypothetical protein	3.34663
BBOV_III001000	conserved hypothetical protein	3.21705
BBOV_IV001850	hypothetical protein	3.1588
BBOV_II000150	hypothetical protein	3.12345
BBOV_IV006840	histone H2B.1, putative	3.08938
BBOV_IV000970	hypothetical protein	3.08705
BBOV_IV000550	conserved hypothetical protein	3.06999
BBOV_III001170	40S ribosomal protein S17, putative	3.05405
BBOV_III004890	hypothetical protein	3.03859
BBOV_IV011420	hypothetical protein	2.86944
BBOV_III001140	40S ribosomal protein S17, putative	2.84236
BBOV_II001310	conserved hypothetical protein	2.751
BBOV_IV009870	rhoptry-associated protein 1 (RAP-1)	2.74562
BBOV_III001430	hypothetical protein	2.73554
BBOV_II000510	transcription factor S-II protein, putative	2.68475
BBOV_IV007510	conserved hypothetical protein	2.66982
BBOV_IV012060	Putative GTP-ase activating protein for Arf	2.65735
BBOV_IV010240	hypothetical protein	2.65389
BBOV_III007870	conserved hypothetical protein	2.64849
BBOV_IV010380	membrane protein, putative	2.6128
BBOV_II001020	hypothetical protein	2.59841
BBOV_I000840	Plasmodium falciparum CPW-WPC domain containing protein	2.56294
BBOV_IV000490	acyl CoA binding protein	2.56051
BBOV_III008360	hypothetical protein	2.55937
BBOV_I002100	hypothetical protein	2.55587
BBOV_I000730	hypothetical protein	2.53351
BBOV_III004370	hypothetical protein	2.51976
BBOV_III004630	60S ribosomal protein L18ae, putative	2.4896
BBOV_I002360	hypothetical protein	2.48321
BBOV_I004820	hypothetical protein	2.48197
BBOV_III006330	YT521-B-like family protein	2.44014
BBOV_I001710	conserved hypothetical protein	2.43957
BBOV_IV005520	mitogen-activated protein kinase, putative	2.43494
BBOV_II000840	hypothetical protein	2.42024
BBOV_I002510	nuclear movement domain containing protein	2.34886
BBOV_III001060	C2H2 zinc finger domain containing protein	2.34176
BBOV_III008230	hypothetical protein	2.32664
BBOV_IV010170	hypothetical protein	2.31716
BBOV_IV009630	snRNP Sm-like protein, putative	2.29165
BBOV_III008350	40S ribosomal protein S21e, putative	2.27698
BBOV_IV008710	hypothetical protein	2.26881
BBOV_IV010480	mitogen activated protein kinase, putative	2.26706
BBOV_IV007500	hypothetical protein	2.26316
BBOV_I000380	conserved hypothetical protein	2.24869
BBOV_III002400	SOH1 family protein	2.24367
BBOV_II002450	hypothetical protein	2.23377
BBOV_III002570	hypothetical protein	2.22967
BBOV_III003030	translation initiation factor SUI1, putative	2.20665
BBOV_IV000180	hypothetical protein	2.17164
BBOV_I002260	conserved hypothetical protein	2.15917
BBOV_I000680	conserved hypothetical protein	2.1401
BBOV_IV003830	hypothetical protein	2.13069
BBOV_I001720	conserved hypothetical protein	2.12328
BBOV_III003070	hypothetical protein	2.0949
BBOV_III004410	hypothetical protein	2.09066
BBOV_III001950	conserved hypothetical protein	2.08852
BBOV_IV001970	hypothetical protein, conserved	2.08613
BBOV_III007350	hypothetical protein	2.08391
BBOV_IV005100	RNA polymerase subunit 8c, putative	2.07897
BBOV_II002140	hypothetical protein	2.06859
BBOV_IV005500	hypothetical protein	2.06205
BBOV_IV005670	VESA 1b	2.0524
BBOV_III010660	hypothetical protein	2.03683
BBOV_II004880	MIZ zinc finger domain containing protein	2.03421
BBOV_II003820	sf-assemblin/beta giardin family protein	2.03134
BBOV_I001810	conserved hypothetical protein	2.03134
BBOV_III006680	ribosomal protein L7Ae containing protein	2.03111
BBOV_I002250	hypothetical protein	2.02885
BBOV_III008010	histone H3, putative	2.02332
BBOV_II007750	kinesin-like protein, putative	2.02184
BBOV_IV000640	hypothetical protein	2.01838
BBOV_I000390	hypothetical protein	2.01762
BBOV_IV001130	hypothetical protein	2.01201
BBOV_IV008790	hypothetical protein	2.01176
BBOV_I002430	membrane protein, putative	2.00619
BBOV_III010430	hypothetical protein	2.00267

## Sheet: mtm expression
mtm expression in each parasite line (FPKM)
gene_id	WT	BS-res1	BS-res2	BS-sen- rev1	BS-sen-rev2
BBOV_III000060	898.538	159.697	772.834	525.144	582.773
BBOV_III000010	583.24	392.841	130.021	286.656	386.806
BBOV_III011920	217.597	148.697	102.129	98.4667	130.855
BBOV_I001100	194.693	272.516	349.5	347.389	342.689
BBOV_I001110	164.037	228.985	314.947	303.025	302.826
BBOV_II000120	95.3888	112.367	153.097	164.807	180.986
BBOV_IV000020	42.3613	22.2379	36.8466	13.3565	102.598
BBOV_III000030	26.9018	17.6803	18.7357	14.787	19.385
BBOV_IV005630	12.3492	8.79139	2.95958	10.3919	13.4029
BBOV_I001200	10.1871	8.41475	12.6268	7.64925	15.295
BBOV_III009940	7.1728	4.65832	3.42427	4.58375	6.61358
BBOV_IV000110	5.17105	2.17422	7.11443	4.14813	5.2919
BBOV_II007770	3.70275	1.56772	5.02657	1.46388	4.71252
BBOV_IV012120	1.30892	0.245723	1.64985	1.92054	2.26515
BBOV_III001190	0.937217	0.446211	2.28729	1.53621	2.72302
BBOV_III001330	0.486551	0.418327	1.05745	0.953067	0.826836
BBOV_II000070	0.172382	0.177871	0.481193	0.158255	0.341229
BBOV_III001230	0.0786071	0	0.366272	0.288732	0
BBOV_IV000050	0	0.112043	0	0	0.121927
BBOV_I001380	0	0	0	0	0
BBOV_IV012100	0	0	0	0	0
BBOV_IV000100	0	0	0	0	0
BBOV_II007760	0	0	0	0	0
BBOV_IV012090	0	0	0	0	0
BBOV_III001310	0	0	0	0	0
BBOV_II007620	0	0	0	0	0
BBOV_IV000370	0	0	0	0	0
BBOV_III008030	0	0	0	0	0
BBOV_IV000080	0	0	0	0	0
BBOV_III000680	0	0	0	0	0
BBOV_IV000360	0	0	0	0	0
BBOV_III001210	0	0	0	0	0
BBOV_IV000340	0	0	0	0	0
BBOV_II007840	0	0	0	0	0
BBOV_IV000210	0	0	0	0	0
BBOV_III001290	0	0	0	0	0
BBOV_III011980	0	0	0	0	0
BBOV_II000020	0	0	0	0	0
BBOV_I001310	0	0	0	0	0
BBOV_II004200	0	0	0	0	0
BBOV_I001350	0	0	0	0	0
BBOV_IV012160	0	0	0	0	0
BBOV_II007800	0	0	0	0	0
BBOV_III002360	0	0	0	0	0
