# Supplementary material for: Novel Babesia bovis exported proteins that modify properties of infected red blood cells
Source: PLoS Pathog. 2020 Oct 5;16(10):e1008917. doi: 10.1371/journal.ppat.1008917 (PMC7561165; doi:10.1371/journal.ppat.1008917)
Supplement: S6 Table — (XLSX) [file ppat.1008917.s014.xlsx]

## Sheet: Sheet1
Primers	Sequence	Purpose
BbefIG2-EcoRI-F-IF	GCTTGATATCGAATTCCACGTAATAAATGAGATAAATAAG	Amplification of B. bovis ef-1 alpha IG B
BbefIG2-EcoRI-R-IF	CGGGCTGCAGGAATTCTTTCGTAAAGTTGCAATAAATTATC
Bb1760-smaI-F-IF	GAATTCCTGCAGCCCGGGATGAAGGGCTTTTTTGTGGTTTGC	Construction of myc tag expression plasmid for GOI
Bb1760-R-IF	TGTAGCGGCAGGCACAGCGTCAAAG
Bb1760-2mycADR-F-IF	GTGCCTGCCGCTACAGAGCAGAAACTCATCTCTGAAG
BbADR-SmaI-R-IF	ACTAGTGGATCCCCCGGGCCTACGAACGATATGTCAAAGAG
Bb11920-smaI-F-IF	GAATTCCTGCAGCCCGGGATGCCGGGTATTCGGGCTGGTATAG
Bb11920-R-IF	GTTTGTCGGGTGTAACCACGAATC
Bb11920-2mycADR-F-IF	TTACACCCGACAAACGAGCAGAAACTCATCTCTGAAG
Bb10020-smaI-F-IF	GAATTCCTGCAGCCCGGGATGGCTAACACACCCGAGAAAG
Bb10020-R-IF	CTTTTCGGCATAACGCCAGTAC
Bb10020-2mycADR-F-IF	CGTTATGCCGAAAAGGAGCAGAAACTCATCTCTGAAG
Bb3180-smaI-F-IF	GAATTCCTGCAGCCCGGGATGCGAGAAATGAGAGTGTATTC
Bb3180-R-IF	CGCTCTTATATTTTTCATTCCTG
Bb3180-2mycADR-F-IF	GAAAAATATAAGAGCGGAGCAGAAACTCATCTCTGAAG
Bb4280-smaI-F-IF	GAATTCCTGCAGCCCGGGATGAAGAACACTGTGTTCGTTGC
Bb4280-R-IF	TAATTCACCATAGAATGATGTGAAC
Bb4280-2mycADR-F-IF	TTCTATGGTGAATTAGAGCAGAAACTCATCTCTGAAG
Bb7420-1-smaI-F-IF	GAATTCCTGCAGCCCGGGATGGCGATCTGTCGATACACAC
Bb7420-1-myc-R-IF	CAGATCTTCTTCAGAGATGAGTTTCTGCTCAGAGCACCATATAATGATTAG
Bb7420-2-myc-F-IF	TCTGAAGAAGATCTGGAACAAAAGTTGATTTCAGAAGAAGATCTGAGCATCGTCGAATGTTCAAGG
Bb7420-2-R-IF	CTACATGAATACTGTTGGCTGTG
Bb7420-ADR-F-IF	ACAGTATTCATGTAGCTTATCAAGCAAATTGCGCTAC
Bb6820-1-smaI-F-IF	GAATTCCTGCAGCCCGGGATGAAGTTCTCTATGGTTATTGC
Bb6820-1-myc-R-IF	CAGATCTTCTTCAGAGATGAGTTTCTGCTCCTCGGCGTTACAGATGGCAGC
Bb6820-2-myc-F-IF	TCTGAAGAAGATCTGGAACAAAAGTTGATTTCAGAAGAAGATCTGCACGAATCAGAGGTACTCGACC
Bb6820-2-R-IF	TTAACCCCAAACGGTGGCAACAAC
Bb6820-ADR-F-IF	ACCGTTTGGGGTTAACTTATCAAGCAAATTGCGCTAC
Bb11930-smaI-F-IF	GAATTCCTGCAGCCCGGGATGGTAGCCTTCAACATGTTATGG
Bb11930-R-IF	ATTTGAACCATTACATTTAGATAG
Bb11930-2mycADR-F-IF	TGTAATGGTTCAAATGAGCAGAAACTCATCTCTGAAG
Bb11910-smaI-F-IF	GAATTCCTGCAGCCCGGGATGACAGACGGCAAAGATGGGC
Bb11910-R-IF	AAATTCGGAATTCATTTCCATAAGG
Bb11910-2mycADR-F-IF	ATGAATTCCGAATTTGAGCAGAAACTCATCTCTGAAG
Bb3760-smaI-F-IF	GAATTCCTGCAGCCCGGGATGGGTGCGCCTTTTGAATTTGC
Bb3760-R-IF	AACCATAACCTTAGTGCGGACGTC
Bb3760-2mycADR-F-IF	ACTAAGGTTATGGTTGAGCAGAAACTCATCTCTGAAG
BbP200-1-smaI-F-IF	GAATTCCTGCAGCCCGGGATGGCGCGCGAAAGACGTCATATC
BbP200-1-myc-R-IF	CAGATCTTCTTCAGAGATGAGTTTCTGCTCACGCGACGACTTTCTTGCATTC
BbP200-2-myc-F-IF	TCTGAAGAAGATCTGGAACAAAAGTTGATTTCAGAAGAAGATCTGAAATCGTTGGTTAAGCAAGCATC
BbP200-2-R-IF	CTACTCATTGTTTTGATCGGCAGC
BbP200-ADR-F-IF	CAAAACAATGAGTAGCTTATCAAGCAAATTGCGCTACATC
Bb4280-gRNA1F-AarI	ATTGATTGCCGCACAGGCCTTAAT	Guide RNAs to target BbVEAP locus
Bb4280-gRNA1R-AarI	AAACATTAAGGCCTGTGCGGCAAT
Bb4280-gRNA2F-AarI	ATTGGGAGCCTTTGACCTTGCAAT
Bb4280-gRNA2R-AarI	AAACATTGCAAGGTCAAAGGCTCC
Bb4280-gRNA3F-AarI	ATTGCACTGGTAGCAATGGCACTG
Bb4280-gRNA3R-AarI	AAACCAGTGCCATTGCTACCAGTG
Bb4280-gRNA4F-AarI	ATTGGACTTCAGGCATCTCGTCAA
Bb4280-gRNA4R-AarI	AAACTTGACGAGATGCCTGAAGTC
Bb4280-5NR-EcoRI-IF	GCTTGATATCGAATTCCAATCTAGTGAATCACCTGCTTGTTC	Amplification of HR to KO BbVEAP
Bb4280-5NR-R-IF	AGTAACCTAAATCGATTTTACTTAGCG
Bb4280-3NR-F-IF	TCGATTTAGGTTACTGCATGCGAACCACGAACATTTGG
Bb4280-3NR-R-EcoRI-IF	CGGGCTGCAGGAATTCGCAGCAAATATAATGTCAGATTGAC
4280HR1-F-BamHI-IF	GCAGCCCGGGGGATCCGACCTTGCAATTGGACCAGTTG	Construction of myc-glmS tagging plasmid for BbVEAP
Bb4280-R-IF	TAATTCACCATAGAATGATGTGAAC
myc-R-IF	TTACAGATCTTCTTCTGAAATCAAC
glms-F-IF	GAAGAAGATCTGTAATAATTATAGCGCCCGAACTAAGCGC
glms-R-IF	AGATCATGTGATTTCTCTTTG
4280HR2-F-IF	GAAATCACATGATCTGCATGCGAACCACGAACATTTGG
4280HR2-R-BamHI-IF	TAGAACTAGTGGATCCGCAGCAAATATAATGTCAGATTG
glms-F-IF	GAAGAAGATCTGTAATAATTATAGCGCCCGAACTAAGCGC	To check myc-glms insertion in C-terminal of BbVEAP
Bb4280-3NR-IntegR	GGTGTCTGATAAGCGTAGGACGC
Bbmet-tRNA-F	GGTACCGATGAGCATGGACT	qRT-PCR
Bbmet-tRNA-R	GACGTGGCTCCGTAGTTCTC
Bb60-RTPCR-F	GAAGACAAACAAGGCATTCGTC	qRT-PCR
Bb60-RTPCR-R	CGCATGGGCAGCAAAGACCAG
Bb10-RTPCR-F	CTCCTTCTTAGCGGTGCATCTAG	qRT-PCR
Bb10-RTPCR-R	CACCGTTAAGTTCGTTGTCATTG
